# Supplementary material for: From Benchtop to Desktop: Important Considerations when Designing Amplicon Sequencing Workflows
Source: PLoS One. 2015 Apr 22;10(4):e0124671. doi: 10.1371/journal.pone.0124671 (PMC4406758; doi:10.1371/journal.pone.0124671)
Supplement: S1 File — (XLS) [file pone.0124671.s002.xls]

## Sheet: Error Calculation
Please click on the cells highlighted blue to read notes		File Name	Unique_IT_Run19_C_lathami_A75H152_01sub1000_error
		Total Sequences	1000
		Overal Average Error	0.646377
		Per Base Error	0	0	0	0.4	0	0	0	0	0	0.1	0.1	0	0.1	0	0.6	0.4	0.1	0.1	0	0	0	0	0.1	0.1	0	0.1	0	0.1	0	0.1	0	0.1	0.1	0.2	0	0.1	0.9	0.1	0.1	0.1	0	0.1	0.1	0.1	0	0.1	3
		No. Seqs diff to ref/base	0	0	0	4	0	0	0	0	0	1	1	0	1	0	6	4	1	1	0	0	0	0	1	1	0	1	0	1	0	1	0	1	1	2	0	1	9	1	1	1	0	1	1	1	0	1	30
Representative Sequence Name	Derep. Seq. Cluster No.	No. of Sequences	Base 1	Base 2	Base 3	Base 4	Base 5	Base 6	Base 7	Base 8	Base 9	Base 10	Base 11	Base 12	Base 13	Base 14	Base 15	Base 16	Base 17	Base 18	Base 19	Base 20	Base 21	Base 22	Base 23	Base 24	Base 25	Base 26	Base 27	Base 28	Base 29	Base 30	Base 31	Base 32	Base 33	Base 34	Base 35	Base 36	Base 37	Base 38	Base 39	Base 40	Base 41	Base 42	Base 43	Base 44	Base 45	Base 46	Base 47
IT_Run19_C_lathami_A75H152_584VN_00098_00740_	No. 1	294	G	C	C	-	T	A	G	C	C	-	C	T	A	A	A	-	T	C	T	T	G	G	T	-	A	T	C	T	T	C	T	-	A	C	A	C	-	A	-	-	A	A	G	A	C	A	C
IT_Run19_C_lathami_A75H152_584VN_00117_01222_	No. 2	61
IT_Run19_C_lathami_A75H152_584VN_00021_00991_	No. 3	38
IT_Run19_C_lathami_A75H152_584VN_00068_00789_	No. 4	23
IT_Run19_C_lathami_A75H152_584VN_00170_00502_	No. 5	22
IT_Run19_C_lathami_A75H152_584VN_00549_02055_	No. 6	17
IT_Run19_C_lathami_A75H152_584VN_00748_02435_	No. 7	16
IT_Run19_C_lathami_A75H152_584VN_00093_01772_	No. 8	14
IT_Run19_C_lathami_A75H152_584VN_00207_01780_	No. 9	14
IT_Run19_C_lathami_A75H152_584VN_00237_00336_	No. 10	12
IT_Run19_C_lathami_A75H152_584VN_00192_00737_	No. 11	11
IT_Run19_C_lathami_A75H152_584VN_00049_00280_	No. 12	10
IT_Run19_C_lathami_A75H152_584VN_00278_01541_	No. 13	10
IT_Run19_C_lathami_A75H152_584VN_00305_00292_	No. 14	10
IT_Run19_C_lathami_A75H152_584VN_00232_01673_	No. 15	9
IT_Run19_C_lathami_A75H152_584VN_00186_02031_	No. 16	6																																															6
IT_Run19_C_lathami_A75H152_584VN_00355_01355_	No. 17	6
IT_Run19_C_lathami_A75H152_584VN_00369_01179_	No. 18	6
IT_Run19_C_lathami_A75H152_584VN_00792_01198_	No. 19	6																																															6
IT_Run19_C_lathami_A75H152_584VN_00099_00526_	No. 20	5
IT_Run19_C_lathami_A75H152_584VN_00589_02616_	No. 21	5
IT_Run19_C_lathami_A75H152_584VN_00634_01688_	No. 22	5
IT_Run19_C_lathami_A75H152_584VN_00756_01078_	No. 23	5
IT_Run19_C_lathami_A75H152_584VN_00859_02900_	No. 24	5
IT_Run19_C_lathami_A75H152_584VN_00145_00425_	No. 25	4
IT_Run19_C_lathami_A75H152_584VN_00179_02008_	No. 26	4
IT_Run19_C_lathami_A75H152_584VN_00217_00937_	No. 27	4
IT_Run19_C_lathami_A75H152_584VN_00383_01356_	No. 28	4
IT_Run19_C_lathami_A75H152_584VN_00633_00805_	No. 29	4
IT_Run19_C_lathami_A75H152_584VN_00060_00080_	No. 30	3																																															3
IT_Run19_C_lathami_A75H152_584VN_00116_00849_	No. 31	3
IT_Run19_C_lathami_A75H152_584VN_00133_01921_	No. 32	3
IT_Run19_C_lathami_A75H152_584VN_00289_00060_	No. 33	3
IT_Run19_C_lathami_A75H152_584VN_00329_00644_	No. 34	3
IT_Run19_C_lathami_A75H152_584VN_00655_00524_	No. 35	3
IT_Run19_C_lathami_A75H152_584VN_00714_01101_	No. 36	3
IT_Run19_C_lathami_A75H152_584VN_00716_00882_	No. 37	3
IT_Run19_C_lathami_A75H152_584VN_00900_03076_	No. 38	3
IT_Run19_C_lathami_A75H152_584VN_01400_02704_	No. 39	3
IT_Run19_C_lathami_A75H152_584VN_01682_00453_	No. 40	3
IT_Run19_C_lathami_A75H152_584VN_00017_00769_	No. 41	2
IT_Run19_C_lathami_A75H152_584VN_00159_01941_	No. 42	2
IT_Run19_C_lathami_A75H152_584VN_00170_01749_	No. 43	2
IT_Run19_C_lathami_A75H152_584VN_00181_00238_	No. 44	2
IT_Run19_C_lathami_A75H152_584VN_00210_00486_	No. 45	2
IT_Run19_C_lathami_A75H152_584VN_00210_00677_	No. 46	2
IT_Run19_C_lathami_A75H152_584VN_00260_00673_	No. 47	2
IT_Run19_C_lathami_A75H152_584VN_00305_00650_	No. 48	2
IT_Run19_C_lathami_A75H152_584VN_00332_00185_	No. 49	2
IT_Run19_C_lathami_A75H152_584VN_00332_01133_	No. 50	2
IT_Run19_C_lathami_A75H152_584VN_00383_01618_	No. 51	2
IT_Run19_C_lathami_A75H152_584VN_00426_00047_	No. 52	2															2
IT_Run19_C_lathami_A75H152_584VN_00440_00316_	No. 53	2
IT_Run19_C_lathami_A75H152_584VN_00484_01803_	No. 54	2
IT_Run19_C_lathami_A75H152_584VN_00599_03017_	No. 55	2																																					2
IT_Run19_C_lathami_A75H152_584VN_00704_01313_	No. 56	2
IT_Run19_C_lathami_A75H152_584VN_00715_01052_	No. 57	2
IT_Run19_C_lathami_A75H152_584VN_00901_02656_	No. 58	2
IT_Run19_C_lathami_A75H152_584VN_00923_01227_	No. 59	2
IT_Run19_C_lathami_A75H152_584VN_00952_01411_	No. 60	2
IT_Run19_C_lathami_A75H152_584VN_00956_01193_	No. 61	2
IT_Run19_C_lathami_A75H152_584VN_00974_00900_	No. 62	2
IT_Run19_C_lathami_A75H152_584VN_00995_02515_	No. 63	2
IT_Run19_C_lathami_A75H152_584VN_01023_02851_	No. 64	2
IT_Run19_C_lathami_A75H152_584VN_01140_02897_	No. 65	2
IT_Run19_C_lathami_A75H152_584VN_01145_02664_	No. 66	2
IT_Run19_C_lathami_A75H152_584VN_01212_02214_	No. 67	2
IT_Run19_C_lathami_A75H152_584VN_01238_02146_	No. 68	2
IT_Run19_C_lathami_A75H152_584VN_01275_01644_	No. 69	2
IT_Run19_C_lathami_A75H152_584VN_01606_03115_	No. 70	2
IT_Run19_C_lathami_A75H152_584VN_01638_01455_	No. 71	2
IT_Run19_C_lathami_A75H152_584VN_01653_02640_	No. 72	2
IT_Run19_C_lathami_A75H152_584VN_01710_02418_	No. 73	2
IT_Run19_C_lathami_A75H152_584VN_01950_02420_	No. 74	2
IT_Run19_C_lathami_A75H152_584VN_00018_00387	No. 75	1
IT_Run19_C_lathami_A75H152_584VN_00023_00508	No. 76	1
IT_Run19_C_lathami_A75H152_584VN_00029_00060	No. 77	1
IT_Run19_C_lathami_A75H152_584VN_00032_00654	No. 78	1
IT_Run19_C_lathami_A75H152_584VN_00034_00037	No. 79	1															1
IT_Run19_C_lathami_A75H152_584VN_00036_00093	No. 80	1
IT_Run19_C_lathami_A75H152_584VN_00038_00553	No. 81	1
IT_Run19_C_lathami_A75H152_584VN_00048_01821	No. 82	1
IT_Run19_C_lathami_A75H152_584VN_00090_02420	No. 83	1
IT_Run19_C_lathami_A75H152_584VN_00098_01780	No. 84	1
IT_Run19_C_lathami_A75H152_584VN_00101_00139	No. 85	1
IT_Run19_C_lathami_A75H152_584VN_00101_00434	No. 86	1
IT_Run19_C_lathami_A75H152_584VN_00108_00743	No. 87	1
IT_Run19_C_lathami_A75H152_584VN_00134_01938	No. 88	1
IT_Run19_C_lathami_A75H152_584VN_00136_00611	No. 89	1
IT_Run19_C_lathami_A75H152_584VN_00160_00568	No. 90	1
IT_Run19_C_lathami_A75H152_584VN_00165_00091	No. 91	1
IT_Run19_C_lathami_A75H152_584VN_00172_01914	No. 92	1
IT_Run19_C_lathami_A75H152_584VN_00181_00896	No. 93	1
IT_Run19_C_lathami_A75H152_584VN_00185_00493	No. 94	1
IT_Run19_C_lathami_A75H152_584VN_00188_02361	No. 95	1
IT_Run19_C_lathami_A75H152_584VN_00192_01120	No. 96	1
IT_Run19_C_lathami_A75H152_584VN_00223_00352	No. 97	1
IT_Run19_C_lathami_A75H152_584VN_00223_02314	No. 98	1
IT_Run19_C_lathami_A75H152_584VN_00230_00503	No. 99	1				1																												1
IT_Run19_C_lathami_A75H152_584VN_00234_00998	No. 100	1
IT_Run19_C_lathami_A75H152_584VN_00249_01322	No. 101	1
IT_Run19_C_lathami_A75H152_584VN_00262_00342	No. 102	1																																															1
IT_Run19_C_lathami_A75H152_584VN_00267_00530	No. 103	1
IT_Run19_C_lathami_A75H152_584VN_00275_01171	No. 104	1
IT_Run19_C_lathami_A75H152_584VN_00279_01591	No. 105	1
IT_Run19_C_lathami_A75H152_584VN_00282_01212	No. 106	1
IT_Run19_C_lathami_A75H152_584VN_00284_02268	No. 107	1
IT_Run19_C_lathami_A75H152_584VN_00287_00399	No. 108	1
IT_Run19_C_lathami_A75H152_584VN_00287_00484	No. 109	1
IT_Run19_C_lathami_A75H152_584VN_00302_00282	No. 110	1
IT_Run19_C_lathami_A75H152_584VN_00314_00706	No. 111	1
IT_Run19_C_lathami_A75H152_584VN_00314_01763	No. 112	1																																					1
IT_Run19_C_lathami_A75H152_584VN_00333_01622	No. 113	1
IT_Run19_C_lathami_A75H152_584VN_00338_00271	No. 114	1
IT_Run19_C_lathami_A75H152_584VN_00343_01060	No. 115	1																														1
IT_Run19_C_lathami_A75H152_584VN_00346_00871	No. 116	1
IT_Run19_C_lathami_A75H152_584VN_00347_00280	No. 117	1																																															1
IT_Run19_C_lathami_A75H152_584VN_00366_01599	No. 118	1
IT_Run19_C_lathami_A75H152_584VN_00371_00044	No. 119	1													1
IT_Run19_C_lathami_A75H152_584VN_00371_02644	No. 120	1
IT_Run19_C_lathami_A75H152_584VN_00373_01838	No. 121	1
IT_Run19_C_lathami_A75H152_584VN_00376_00331	No. 122	1																																					1		1	1
IT_Run19_C_lathami_A75H152_584VN_00389_00916	No. 123	1
IT_Run19_C_lathami_A75H152_584VN_00396_00122	No. 124	1
IT_Run19_C_lathami_A75H152_584VN_00398_02659	No. 125	1
IT_Run19_C_lathami_A75H152_584VN_00402_00828	No. 126	1																																	1
IT_Run19_C_lathami_A75H152_584VN_00403_00361	No. 127	1
IT_Run19_C_lathami_A75H152_584VN_00409_01094	No. 128	1																																		1		1		1
IT_Run19_C_lathami_A75H152_584VN_00411_00177	No. 129	1
IT_Run19_C_lathami_A75H152_584VN_00416_02817	No. 130	1
IT_Run19_C_lathami_A75H152_584VN_00417_00972	No. 131	1																																															1
IT_Run19_C_lathami_A75H152_584VN_00424_01351	No. 132	1
IT_Run19_C_lathami_A75H152_584VN_00436_01620	No. 133	1																																															1
IT_Run19_C_lathami_A75H152_584VN_00442_00399	No. 134	1
IT_Run19_C_lathami_A75H152_584VN_00458_03008	No. 135	1
IT_Run19_C_lathami_A75H152_584VN_00461_02319	No. 136	1
IT_Run19_C_lathami_A75H152_584VN_00470_01004	No. 137	1
IT_Run19_C_lathami_A75H152_584VN_00481_01931	No. 138	1
IT_Run19_C_lathami_A75H152_584VN_00486_02925	No. 139	1
IT_Run19_C_lathami_A75H152_584VN_00487_01768	No. 140	1
IT_Run19_C_lathami_A75H152_584VN_00494_00914	No. 141	1
IT_Run19_C_lathami_A75H152_584VN_00495_01400	No. 142	1
IT_Run19_C_lathami_A75H152_584VN_00506_00132	No. 143	1
IT_Run19_C_lathami_A75H152_584VN_00512_01997	No. 144	1																																					1
IT_Run19_C_lathami_A75H152_584VN_00514_01635	No. 145	1
IT_Run19_C_lathami_A75H152_584VN_00517_00369	No. 146	1
IT_Run19_C_lathami_A75H152_584VN_00526_01760	No. 147	1
IT_Run19_C_lathami_A75H152_584VN_00527_00521	No. 148	1
IT_Run19_C_lathami_A75H152_584VN_00527_00619	No. 149	1
IT_Run19_C_lathami_A75H152_584VN_00531_02994	No. 150	1
IT_Run19_C_lathami_A75H152_584VN_00534_01998	No. 151	1
IT_Run19_C_lathami_A75H152_584VN_00538_02905	No. 152	1
IT_Run19_C_lathami_A75H152_584VN_00550_02249	No. 153	1
IT_Run19_C_lathami_A75H152_584VN_00559_01389	No. 154	1
IT_Run19_C_lathami_A75H152_584VN_00574_00976	No. 155	1
IT_Run19_C_lathami_A75H152_584VN_00578_00048	No. 156	1															1
IT_Run19_C_lathami_A75H152_584VN_00581_01730	No. 157	1
IT_Run19_C_lathami_A75H152_584VN_00589_01779	No. 158	1
IT_Run19_C_lathami_A75H152_584VN_00590_00263	No. 159	1
IT_Run19_C_lathami_A75H152_584VN_00607_00436	No. 160	1
IT_Run19_C_lathami_A75H152_584VN_00613_01878	No. 161	1
IT_Run19_C_lathami_A75H152_584VN_00618_01036	No. 162	1
IT_Run19_C_lathami_A75H152_584VN_00623_00283	No. 163	1
IT_Run19_C_lathami_A75H152_584VN_00627_00266	No. 164	1
IT_Run19_C_lathami_A75H152_584VN_00634_02024	No. 165	1
IT_Run19_C_lathami_A75H152_584VN_00641_02122	No. 166	1
IT_Run19_C_lathami_A75H152_584VN_00644_01244	No. 167	1
IT_Run19_C_lathami_A75H152_584VN_00658_00554	No. 168	1
IT_Run19_C_lathami_A75H152_584VN_00665_00117	No. 169	1
IT_Run19_C_lathami_A75H152_584VN_00681_00240	No. 170	1
IT_Run19_C_lathami_A75H152_584VN_00701_01021	No. 171	1
IT_Run19_C_lathami_A75H152_584VN_00704_01504	No. 172	1																																															1
IT_Run19_C_lathami_A75H152_584VN_00712_00503	No. 173	1
IT_Run19_C_lathami_A75H152_584VN_00713_01201	No. 174	1				1												1
IT_Run19_C_lathami_A75H152_584VN_00721_02271	No. 175	1
IT_Run19_C_lathami_A75H152_584VN_00741_01230	No. 176	1
IT_Run19_C_lathami_A75H152_584VN_00746_02380	No. 177	1
IT_Run19_C_lathami_A75H152_584VN_00752_01321	No. 178	1																																														1
IT_Run19_C_lathami_A75H152_584VN_00752_02673	No. 179	1
IT_Run19_C_lathami_A75H152_584VN_00756_02556	No. 180	1
IT_Run19_C_lathami_A75H152_584VN_00780_00269	No. 181	1
IT_Run19_C_lathami_A75H152_584VN_00791_02629	No. 182	1
IT_Run19_C_lathami_A75H152_584VN_00801_02916	No. 183	1
IT_Run19_C_lathami_A75H152_584VN_00818_01147	No. 184	1
IT_Run19_C_lathami_A75H152_584VN_00828_02906	No. 185	1
IT_Run19_C_lathami_A75H152_584VN_00830_01949	No. 186	1
IT_Run19_C_lathami_A75H152_584VN_00847_00990	No. 187	1
IT_Run19_C_lathami_A75H152_584VN_00852_02549	No. 188	1
IT_Run19_C_lathami_A75H152_584VN_00857_00264	No. 189	1
IT_Run19_C_lathami_A75H152_584VN_00875_02937	No. 190	1
IT_Run19_C_lathami_A75H152_584VN_00885_01427	No. 191	1
IT_Run19_C_lathami_A75H152_584VN_00886_00623	No. 192	1															1
IT_Run19_C_lathami_A75H152_584VN_00901_02138	No. 193	1
IT_Run19_C_lathami_A75H152_584VN_00901_02994	No. 194	1
IT_Run19_C_lathami_A75H152_584VN_00902_00397	No. 195	1
IT_Run19_C_lathami_A75H152_584VN_00923_01533	No. 196	1
IT_Run19_C_lathami_A75H152_584VN_00951_01625	No. 197	1
IT_Run19_C_lathami_A75H152_584VN_00961_01036	No. 198	1
IT_Run19_C_lathami_A75H152_584VN_00964_03015	No. 199	1
IT_Run19_C_lathami_A75H152_584VN_00967_01244	No. 200	1
IT_Run19_C_lathami_A75H152_584VN_00967_01356	No. 201	1																																												1			1
IT_Run19_C_lathami_A75H152_584VN_00968_01048	No. 202	1																																					1
IT_Run19_C_lathami_A75H152_584VN_00984_02854	No. 203	1
IT_Run19_C_lathami_A75H152_584VN_01002_00260	No. 204	1				1
IT_Run19_C_lathami_A75H152_584VN_01007_02123	No. 205	1
IT_Run19_C_lathami_A75H152_584VN_01012_02757	No. 206	1
IT_Run19_C_lathami_A75H152_584VN_01019_00234	No. 207	1
IT_Run19_C_lathami_A75H152_584VN_01020_01935	No. 208	1
IT_Run19_C_lathami_A75H152_584VN_01044_02425	No. 209	1
IT_Run19_C_lathami_A75H152_584VN_01052_02942	No. 210	1
IT_Run19_C_lathami_A75H152_584VN_01057_02354	No. 211	1
IT_Run19_C_lathami_A75H152_584VN_01065_01946	No. 212	1
IT_Run19_C_lathami_A75H152_584VN_01072_01823	No. 213	1																																															1
IT_Run19_C_lathami_A75H152_584VN_01080_03036	No. 214	1
IT_Run19_C_lathami_A75H152_584VN_01088_01632	No. 215	1
IT_Run19_C_lathami_A75H152_584VN_01098_01000	No. 216	1																1																					1					1
IT_Run19_C_lathami_A75H152_584VN_01099_01949	No. 217	1
IT_Run19_C_lathami_A75H152_584VN_01100_01385	No. 218	1																																															1
IT_Run19_C_lathami_A75H152_584VN_01105_00850	No. 219	1
IT_Run19_C_lathami_A75H152_584VN_01119_00855	No. 220	1
IT_Run19_C_lathami_A75H152_584VN_01119_02919	No. 221	1
IT_Run19_C_lathami_A75H152_584VN_01127_02661	No. 222	1											1
IT_Run19_C_lathami_A75H152_584VN_01127_03001	No. 223	1
IT_Run19_C_lathami_A75H152_584VN_01147_00407	No. 224	1
IT_Run19_C_lathami_A75H152_584VN_01147_02712	No. 225	1
IT_Run19_C_lathami_A75H152_584VN_01148_02493	No. 226	1
IT_Run19_C_lathami_A75H152_584VN_01152_00647	No. 227	1
IT_Run19_C_lathami_A75H152_584VN_01153_01886	No. 228	1
IT_Run19_C_lathami_A75H152_584VN_01155_01435	No. 229	1															1	1	1	1						1
IT_Run19_C_lathami_A75H152_584VN_01186_02989	No. 230	1
IT_Run19_C_lathami_A75H152_584VN_01201_00568	No. 231	1
IT_Run19_C_lathami_A75H152_584VN_01207_01982	No. 232	1
IT_Run19_C_lathami_A75H152_584VN_01210_01302	No. 233	1
IT_Run19_C_lathami_A75H152_584VN_01213_02775	No. 234	1																							1
IT_Run19_C_lathami_A75H152_584VN_01218_02389	No. 235	1																												1																			1
IT_Run19_C_lathami_A75H152_584VN_01230_03141	No. 236	1																																					1
IT_Run19_C_lathami_A75H152_584VN_01231_00364	No. 237	1
IT_Run19_C_lathami_A75H152_584VN_01234_00728	No. 238	1
IT_Run19_C_lathami_A75H152_584VN_01240_02523	No. 239	1
IT_Run19_C_lathami_A75H152_584VN_01247_01593	No. 240	1
IT_Run19_C_lathami_A75H152_584VN_01250_00173	No. 241	1																																															1
IT_Run19_C_lathami_A75H152_584VN_01254_00965	No. 242	1
IT_Run19_C_lathami_A75H152_584VN_01262_03070	No. 243	1
IT_Run19_C_lathami_A75H152_584VN_01268_00616	No. 244	1
IT_Run19_C_lathami_A75H152_584VN_01282_00513	No. 245	1
IT_Run19_C_lathami_A75H152_584VN_01303_00483	No. 246	1
IT_Run19_C_lathami_A75H152_584VN_01305_01399	No. 247	1
IT_Run19_C_lathami_A75H152_584VN_01307_02556	No. 248	1
IT_Run19_C_lathami_A75H152_584VN_01309_03079	No. 249	1
IT_Run19_C_lathami_A75H152_584VN_01311_01376	No. 250	1
IT_Run19_C_lathami_A75H152_584VN_01319_01087	No. 251	1
IT_Run19_C_lathami_A75H152_584VN_01320_01038	No. 252	1
IT_Run19_C_lathami_A75H152_584VN_01329_00941	No. 253	1
IT_Run19_C_lathami_A75H152_584VN_01329_01464	No. 254	1
IT_Run19_C_lathami_A75H152_584VN_01342_00824	No. 255	1																																											1
IT_Run19_C_lathami_A75H152_584VN_01350_02169	No. 256	1
IT_Run19_C_lathami_A75H152_584VN_01354_02002	No. 257	1
IT_Run19_C_lathami_A75H152_584VN_01361_02863	No. 258	1
IT_Run19_C_lathami_A75H152_584VN_01363_02666	No. 259	1
IT_Run19_C_lathami_A75H152_584VN_01367_01022	No. 260	1
IT_Run19_C_lathami_A75H152_584VN_01370_03103	No. 261	1																																															1
IT_Run19_C_lathami_A75H152_584VN_01371_00467	No. 262	1
IT_Run19_C_lathami_A75H152_584VN_01375_03132	No. 263	1																										1
IT_Run19_C_lathami_A75H152_584VN_01376_01808	No. 264	1
IT_Run19_C_lathami_A75H152_584VN_01379_01711	No. 265	1
IT_Run19_C_lathami_A75H152_584VN_01383_01299	No. 266	1
IT_Run19_C_lathami_A75H152_584VN_01389_00926	No. 267	1																																															1
IT_Run19_C_lathami_A75H152_584VN_01392_02664	No. 268	1
IT_Run19_C_lathami_A75H152_584VN_01416_01179	No. 269	1
IT_Run19_C_lathami_A75H152_584VN_01422_02106	No. 270	1
IT_Run19_C_lathami_A75H152_584VN_01430_00220	No. 271	1
IT_Run19_C_lathami_A75H152_584VN_01437_03301	No. 272	1																																		1
IT_Run19_C_lathami_A75H152_584VN_01469_00634	No. 273	1
IT_Run19_C_lathami_A75H152_584VN_01482_00613	No. 274	1
IT_Run19_C_lathami_A75H152_584VN_01483_02974	No. 275	1
IT_Run19_C_lathami_A75H152_584VN_01490_01071	No. 276	1
IT_Run19_C_lathami_A75H152_584VN_01508_01325	No. 277	1
IT_Run19_C_lathami_A75H152_584VN_01508_01707	No. 278	1
IT_Run19_C_lathami_A75H152_584VN_01520_02063	No. 279	1
IT_Run19_C_lathami_A75H152_584VN_01547_02051	No. 280	1																																															1
IT_Run19_C_lathami_A75H152_584VN_01547_02282	No. 281	1
IT_Run19_C_lathami_A75H152_584VN_01551_02670	No. 282	1
IT_Run19_C_lathami_A75H152_584VN_01588_02308	No. 283	1
IT_Run19_C_lathami_A75H152_584VN_01594_00857	No. 284	1
IT_Run19_C_lathami_A75H152_584VN_01594_00982	No. 285	1
IT_Run19_C_lathami_A75H152_584VN_01611_00736	No. 286	1
IT_Run19_C_lathami_A75H152_584VN_01612_01214	No. 287	1
IT_Run19_C_lathami_A75H152_584VN_01614_02236	No. 288	1
IT_Run19_C_lathami_A75H152_584VN_01618_01868	No. 289	1
IT_Run19_C_lathami_A75H152_584VN_01625_02124	No. 290	1
IT_Run19_C_lathami_A75H152_584VN_01626_01547	No. 291	1
IT_Run19_C_lathami_A75H152_584VN_01637_01585	No. 292	1
IT_Run19_C_lathami_A75H152_584VN_01641_01763	No. 293	1
IT_Run19_C_lathami_A75H152_584VN_01643_02944	No. 294	1
IT_Run19_C_lathami_A75H152_584VN_01649_02656	No. 295	1
IT_Run19_C_lathami_A75H152_584VN_01666_00467	No. 296	1																																															1
IT_Run19_C_lathami_A75H152_584VN_01670_01515	No. 297	1
IT_Run19_C_lathami_A75H152_584VN_01692_02310	No. 298	1
IT_Run19_C_lathami_A75H152_584VN_01707_02735	No. 299	1
IT_Run19_C_lathami_A75H152_584VN_01719_03038	No. 300	1
IT_Run19_C_lathami_A75H152_584VN_01731_00767	No. 301	1
IT_Run19_C_lathami_A75H152_584VN_01734_02607	No. 302	1										1
IT_Run19_C_lathami_A75H152_584VN_01737_03152	No. 303	1
IT_Run19_C_lathami_A75H152_584VN_01743_02078	No. 304	1
IT_Run19_C_lathami_A75H152_584VN_01745_02380	No. 305	1
IT_Run19_C_lathami_A75H152_584VN_01755_00624	No. 306	1
IT_Run19_C_lathami_A75H152_584VN_01756_01616	No. 307	1
IT_Run19_C_lathami_A75H152_584VN_01759_01519	No. 308	1
IT_Run19_C_lathami_A75H152_584VN_01764_01819	No. 309	1
IT_Run19_C_lathami_A75H152_584VN_01767_00985	No. 310	1
IT_Run19_C_lathami_A75H152_584VN_01777_00784	No. 311	1
IT_Run19_C_lathami_A75H152_584VN_01786_02764	No. 312	1
IT_Run19_C_lathami_A75H152_584VN_01788_03257	No. 313	1				1
IT_Run19_C_lathami_A75H152_584VN_01797_02922	No. 314	1
IT_Run19_C_lathami_A75H152_584VN_01821_01995	No. 315	1
IT_Run19_C_lathami_A75H152_584VN_01834_00681	No. 316	1
IT_Run19_C_lathami_A75H152_584VN_01844_02009	No. 317	1																																															1
IT_Run19_C_lathami_A75H152_584VN_01849_03107	No. 318	1
IT_Run19_C_lathami_A75H152_584VN_01911_01102	No. 319	1
IT_Run19_C_lathami_A75H152_584VN_01914_00775	No. 320	1
IT_Run19_C_lathami_A75H152_584VN_01921_00749	No. 321	1
IT_Run19_C_lathami_A75H152_584VN_01930_01187	No. 322	1
IT_Run19_C_lathami_A75H152_584VN_01949_03006	No. 323	1
IT_Run19_C_lathami_A75H152_584VN_01950_01565	No. 324	1
IT_Run19_C_lathami_A75H152_584VN_01956_02113	No. 325	1
IT_Run19_C_lathami_A75H152_584VN_01959_01135	No. 326	1
IT_Run19_C_lathami_A75H152_584VN_01961_00961	No. 327	1
IT_Run19_C_lathami_A75H152_584VN_01963_01290	No. 328	1
IT_Run19_C_lathami_A75H152_584VN_01967_02831	No. 329	1
IT_Run19_C_lathami_A75H152_584VN_01970_01929	No. 330	1
IT_Run19_C_lathami_A75H152_584VN_01988_01701	No. 331	1
IT_Run19_C_lathami_A75H152_584VN_02001_01479	No. 332	1
IT_Run19_C_lathami_A75H152_584VN_02003_02345	No. 333	1
IT_Run19_C_lathami_A75H152_584VN_02006_01581	No. 334	1
IT_Run19_C_lathami_A75H152_584VN_02006_02031	No. 335	1
IT_Run19_C_lathami_A75H152_584VN_02014_03160	No. 336	1
IT_Run19_C_lathami_A75H152_584VN_02021_01700	No. 337	1																																					1
IT_Run19_C_lathami_A75H152_584VN_02041_02963	No. 338	1
IT_Run19_C_lathami_A75H152_584VN_02047_02312	No. 339	1																1
IT_Run19_C_lathami_A75H152_584VN_02050_02672	No. 340	1
IT_Run19_C_lathami_A75H152_584VN_02079_01381	No. 341	1
IT_Run19_C_lathami_A75H152_584VN_02094_01203	No. 342	1
IT_Run19_C_lathami_A75H152_584VN_02110_01613	No. 343	1
[truncated: 653 more columns]

## Sheet: Aligned Sequences
Dereplicated sequences (i.e. unique sequences) were aligned using muscle and imported into excel to give one base per cell for each sequence
The number of sequences present within each unique dereplicated sequence cluster is given in column B next to the representative sequence name
Most abundant Sequence taken as reference ("correct")
Representative Sequence Name	Derep. Seq. Cluster No.	No. of Sequences	Base 1	Base 2	Base 3	Base 4	Base 5	Base 6	Base 7	Base 8	Base 9	Base 10	Base 11	Base 12	Base 13	Base 14	Base 15	Base 16	Base 17	Base 18	Base 19	Base 20	Base 21	Base 22	Base 23	Base 24	Base 25	Base 26	Base 27	Base 28	Base 29	Base 30	Base 31	Base 32	Base 33	Base 34	Base 35	Base 36	Base 37	Base 38	Base 39	Base 40	Base 41	Base 42	Base 43	Base 44	Base 45	Base 46	Base 47
IT_Run19_C_lathami_A75H152_584VN_00098_00740_	No. 1	294	G	C	C	-	T	A	G	C	C	-	C	T	A	A	A	-	T	C	T	T	G	G	T	-	A	T	C	T	T	C	T	-	A	C	A	C	-	A	-	-	A	A	G	A	C	A	C
IT_Run19_C_lathami_A75H152_584VN_00117_01222_	No. 2	61	G	C	C	-	T	A	G	C	C	-	C	T	A	A	A	-	T	C	T	T	G	G	T	-	A	T	C	T	T	C	T	-	A	C	A	C	-	A	-	-	A	A	G	A	C	A	C
IT_Run19_C_lathami_A75H152_584VN_00021_00991_	No. 3	38	G	C	C	-	T	A	G	C	C	-	C	T	A	A	A	-	T	C	T	T	G	G	T	-	A	T	C	T	T	C	T	-	A	C	A	C	-	A	-	-	A	A	G	A	C	A	C
IT_Run19_C_lathami_A75H152_584VN_00068_00789_	No. 4	23	G	C	C	-	T	A	G	C	C	-	C	T	A	A	A	-	T	C	T	T	G	G	T	-	A	T	C	T	T	C	T	-	A	C	A	C	-	A	-	-	A	A	G	A	C	A	C
IT_Run19_C_lathami_A75H152_584VN_00170_00502_	No. 5	22	G	C	C	-	T	A	G	C	C	-	C	T	A	A	A	-	T	C	T	T	G	G	T	-	A	T	C	T	T	C	T	-	A	C	A	C	-	A	-	-	A	A	G	A	C	A	C
IT_Run19_C_lathami_A75H152_584VN_00549_02055_	No. 6	17	G	C	C	-	T	A	G	C	C	-	C	T	A	A	A	-	T	C	T	T	G	G	T	-	A	T	C	T	T	C	T	-	A	C	A	C	-	A	-	-	A	A	G	A	C	A	C
IT_Run19_C_lathami_A75H152_584VN_00748_02435_	No. 7	16	G	C	C	-	T	A	G	C	C	-	C	T	A	A	A	-	T	C	T	T	G	G	T	-	A	T	C	T	T	C	T	-	A	C	A	C	-	A	-	-	A	A	G	A	C	A	C
IT_Run19_C_lathami_A75H152_584VN_00093_01772_	No. 8	14	G	C	C	-	T	A	G	C	C	-	C	T	A	A	A	-	T	C	T	T	G	G	T	-	A	T	C	T	T	C	T	-	A	C	A	C	-	A	-	-	A	A	G	A	C	A	C
IT_Run19_C_lathami_A75H152_584VN_00207_01780_	No. 9	14	G	C	C	-	T	A	G	C	C	-	C	T	A	A	A	-	T	C	T	T	G	G	T	-	A	T	C	T	T	C	T	-	A	C	A	C	-	A	-	-	A	A	G	A	C	A	C
IT_Run19_C_lathami_A75H152_584VN_00237_00336_	No. 10	12	G	C	C	-	T	A	G	C	C	-	C	T	A	A	A	-	T	C	T	T	G	G	T	-	A	T	C	T	T	C	T	-	A	C	A	C	-	A	-	-	A	A	G	A	C	A	C
IT_Run19_C_lathami_A75H152_584VN_00192_00737_	No. 11	11	G	C	C	-	T	A	G	C	C	-	C	T	A	A	A	-	T	C	T	T	G	G	T	-	A	T	C	T	T	C	T	-	A	C	A	C	-	A	-	-	A	A	G	A	C	A	C
IT_Run19_C_lathami_A75H152_584VN_00049_00280_	No. 12	10	G	C	C	-	T	A	G	C	C	-	C	T	A	A	A	-	T	C	T	T	G	G	T	-	A	T	C	T	T	C	T	-	A	C	A	C	-	A	-	-	A	A	G	A	C	A	C
IT_Run19_C_lathami_A75H152_584VN_00278_01541_	No. 13	10	G	C	C	-	T	A	G	C	C	-	C	T	A	A	A	-	T	C	T	T	G	G	T	-	A	T	C	T	T	C	T	-	A	C	A	C	-	A	-	-	A	A	G	A	C	A	C
IT_Run19_C_lathami_A75H152_584VN_00305_00292_	No. 14	10	G	C	C	-	T	A	G	C	C	-	C	T	A	A	A	-	T	C	T	T	G	G	T	-	A	T	C	T	T	C	T	-	A	C	A	C	-	A	-	-	A	A	G	A	C	A	C
IT_Run19_C_lathami_A75H152_584VN_00232_01673_	No. 15	9	G	C	C	-	T	A	G	C	C	-	C	T	A	A	A	-	T	C	T	T	G	G	T	-	A	T	C	T	T	C	T	-	A	C	A	C	-	A	-	-	A	A	G	A	C	A	C
IT_Run19_C_lathami_A75H152_584VN_00186_02031_	No. 16	6	G	C	C	-	T	A	G	C	C	-	C	T	A	A	A	-	T	C	T	T	G	G	T	-	A	T	C	T	T	C	T	-	A	C	A	C	-	A	-	-	A	A	G	A	C	A	-
IT_Run19_C_lathami_A75H152_584VN_00355_01355_	No. 17	6	G	C	C	-	T	A	G	C	C	-	C	T	A	A	A	-	T	C	T	T	G	G	T	-	A	T	C	T	T	C	T	-	A	C	A	C	-	A	-	-	A	A	G	A	C	A	C
IT_Run19_C_lathami_A75H152_584VN_00369_01179_	No. 18	6	G	C	C	-	T	A	G	C	C	-	C	T	A	A	A	-	T	C	T	T	G	G	T	-	A	T	C	T	T	C	T	-	A	C	A	C	-	A	-	-	A	A	G	A	C	A	C
IT_Run19_C_lathami_A75H152_584VN_00792_01198_	No. 19	6	G	C	C	-	T	A	G	C	C	-	C	T	A	A	A	-	T	C	T	T	G	G	T	-	A	T	C	T	T	C	T	-	A	C	A	C	-	A	-	-	A	A	G	A	C	A	-
IT_Run19_C_lathami_A75H152_584VN_00099_00526_	No. 20	5	G	C	C	-	T	A	G	C	C	-	C	T	A	A	A	-	T	C	T	T	G	G	T	-	A	T	C	T	T	C	T	-	A	C	A	C	-	A	-	-	A	A	G	A	C	A	C
IT_Run19_C_lathami_A75H152_584VN_00589_02616_	No. 21	5	G	C	C	-	T	A	G	C	C	-	C	T	A	A	A	-	T	C	T	T	G	G	T	-	A	T	C	T	T	C	T	-	A	C	A	C	-	A	-	-	A	A	G	A	C	A	C
IT_Run19_C_lathami_A75H152_584VN_00634_01688_	No. 22	5	G	C	C	-	T	A	G	C	C	-	C	T	A	A	A	-	T	C	T	T	G	G	T	-	A	T	C	T	T	C	T	-	A	C	A	C	-	A	-	-	A	A	G	A	C	A	C
IT_Run19_C_lathami_A75H152_584VN_00756_01078_	No. 23	5	G	C	C	-	T	A	G	C	C	-	C	T	A	A	A	-	T	C	T	T	G	G	T	-	A	T	C	T	T	C	T	-	A	C	A	C	-	A	-	-	A	A	G	A	C	A	C
IT_Run19_C_lathami_A75H152_584VN_00859_02900_	No. 24	5	G	C	C	-	T	A	G	C	C	-	C	T	A	A	A	-	T	C	T	T	G	G	T	-	A	T	C	T	T	C	T	-	A	C	A	C	-	A	-	-	A	A	G	A	C	A	C
IT_Run19_C_lathami_A75H152_584VN_00145_00425_	No. 25	4	G	C	C	-	T	A	G	C	C	-	C	T	A	A	A	-	T	C	T	T	G	G	T	-	A	T	C	T	T	C	T	-	A	C	A	C	-	A	-	-	A	A	G	A	C	A	C
IT_Run19_C_lathami_A75H152_584VN_00179_02008_	No. 26	4	G	C	C	-	T	A	G	C	C	-	C	T	A	A	A	-	T	C	T	T	G	G	T	-	A	T	C	T	T	C	T	-	A	C	A	C	-	A	-	-	A	A	G	A	C	A	C
IT_Run19_C_lathami_A75H152_584VN_00217_00937_	No. 27	4	G	C	C	-	T	A	G	C	C	-	C	T	A	A	A	-	T	C	T	T	G	G	T	-	A	T	C	T	T	C	T	-	A	C	A	C	-	A	-	-	A	A	G	A	C	A	C
IT_Run19_C_lathami_A75H152_584VN_00383_01356_	No. 28	4	G	C	C	-	T	A	G	C	C	-	C	T	A	A	A	-	T	C	T	T	G	G	T	-	A	T	C	T	T	C	T	-	A	C	A	C	-	A	-	-	A	A	G	A	C	A	C
IT_Run19_C_lathami_A75H152_584VN_00633_00805_	No. 29	4	G	C	C	-	T	A	G	C	C	-	C	T	A	A	A	-	T	C	T	T	G	G	T	-	A	T	C	T	T	C	T	-	A	C	A	C	-	A	-	-	A	A	G	A	C	A	C
IT_Run19_C_lathami_A75H152_584VN_00060_00080_	No. 30	3	G	C	C	-	T	A	G	C	C	-	C	T	A	A	A	-	T	C	T	T	G	G	T	-	A	T	C	T	T	C	T	-	A	C	A	C	-	A	-	-	A	A	G	A	C	A	-
IT_Run19_C_lathami_A75H152_584VN_00116_00849_	No. 31	3	G	C	C	-	T	A	G	C	C	-	C	T	A	A	A	-	T	C	T	T	G	G	T	-	A	T	C	T	T	C	T	-	A	C	A	C	-	A	-	-	A	A	G	A	C	A	C
IT_Run19_C_lathami_A75H152_584VN_00133_01921_	No. 32	3	G	C	C	-	T	A	G	C	C	-	C	T	A	A	A	-	T	C	T	T	G	G	T	-	A	T	C	T	T	C	T	-	A	C	A	C	-	A	-	-	A	A	G	A	C	A	C
IT_Run19_C_lathami_A75H152_584VN_00289_00060_	No. 33	3	G	C	C	-	T	A	G	C	C	-	C	T	A	A	A	-	T	C	T	T	G	G	T	-	A	T	C	T	T	C	T	-	A	C	A	C	-	A	-	-	A	A	G	A	C	A	C
IT_Run19_C_lathami_A75H152_584VN_00329_00644_	No. 34	3	G	C	C	-	T	A	G	C	C	-	C	T	A	A	A	-	T	C	T	T	G	G	T	-	A	T	C	T	T	C	T	-	A	C	A	C	-	A	-	-	A	A	G	A	C	A	C
IT_Run19_C_lathami_A75H152_584VN_00655_00524_	No. 35	3	G	C	C	-	T	A	G	C	C	-	C	T	A	A	A	-	T	C	T	T	G	G	T	-	A	T	C	T	T	C	T	-	A	C	A	C	-	A	-	-	A	A	G	A	C	A	C
IT_Run19_C_lathami_A75H152_584VN_00714_01101_	No. 36	3	G	C	C	-	T	A	G	C	C	-	C	T	A	A	A	-	T	C	T	T	G	G	T	-	A	T	C	T	T	C	T	-	A	C	A	C	-	A	-	-	A	A	G	A	C	A	C
IT_Run19_C_lathami_A75H152_584VN_00716_00882_	No. 37	3	G	C	C	-	T	A	G	C	C	-	C	T	A	A	A	-	T	C	T	T	G	G	T	-	A	T	C	T	T	C	T	-	A	C	A	C	-	A	-	-	A	A	G	A	C	A	C
IT_Run19_C_lathami_A75H152_584VN_00900_03076_	No. 38	3	G	C	C	-	T	A	G	C	C	-	C	T	A	A	A	-	T	C	T	T	G	G	T	-	A	T	C	T	T	C	T	-	A	C	A	C	-	A	-	-	A	A	G	A	C	A	C
IT_Run19_C_lathami_A75H152_584VN_01400_02704_	No. 39	3	G	C	C	-	T	A	G	C	C	-	C	T	A	A	A	-	T	C	T	T	G	G	T	-	A	T	C	T	T	C	T	-	A	C	A	C	-	A	-	-	A	A	G	A	C	A	C
IT_Run19_C_lathami_A75H152_584VN_01682_00453_	No. 40	3	G	C	C	-	T	A	G	C	C	-	C	T	A	A	A	-	T	C	T	T	G	G	T	-	A	T	C	T	T	C	T	-	A	C	A	C	-	A	-	-	A	A	G	A	C	A	C
IT_Run19_C_lathami_A75H152_584VN_00017_00769_	No. 41	2	G	C	C	-	T	A	G	C	C	-	C	T	A	A	A	-	T	C	T	T	G	G	T	-	A	T	C	T	T	C	T	-	A	C	A	C	-	A	-	-	A	A	G	A	C	A	C
IT_Run19_C_lathami_A75H152_584VN_00159_01941_	No. 42	2	G	C	C	-	T	A	G	C	C	-	C	T	A	A	A	-	T	C	T	T	G	G	T	-	A	T	C	T	T	C	T	-	A	C	A	C	-	A	-	-	A	A	G	A	C	A	C
IT_Run19_C_lathami_A75H152_584VN_00170_01749_	No. 43	2	G	C	C	-	T	A	G	C	C	-	C	T	A	A	A	-	T	C	T	T	G	G	T	-	A	T	C	T	T	C	T	-	A	C	A	C	-	A	-	-	A	A	G	A	C	A	C
IT_Run19_C_lathami_A75H152_584VN_00181_00238_	No. 44	2	G	C	C	-	T	A	G	C	C	-	C	T	A	A	A	-	T	C	T	T	G	G	T	-	A	T	C	T	T	C	T	-	A	C	A	C	-	A	-	-	A	A	G	A	C	A	C
IT_Run19_C_lathami_A75H152_584VN_00210_00486_	No. 45	2	G	C	C	-	T	A	G	C	C	-	C	T	A	A	A	-	T	C	T	T	G	G	T	-	A	T	C	T	T	C	T	-	A	C	A	C	-	A	-	-	A	A	G	A	C	A	C
IT_Run19_C_lathami_A75H152_584VN_00210_00677_	No. 46	2	G	C	C	-	T	A	G	C	C	-	C	T	A	A	A	-	T	C	T	T	G	G	T	-	A	T	C	T	T	C	T	-	A	C	A	C	-	A	-	-	A	A	G	A	C	A	C
IT_Run19_C_lathami_A75H152_584VN_00260_00673_	No. 47	2	G	C	C	-	T	A	G	C	C	-	C	T	A	A	A	-	T	C	T	T	G	G	T	-	A	T	C	T	T	C	T	-	A	C	A	C	-	A	-	-	A	A	G	A	C	A	C
IT_Run19_C_lathami_A75H152_584VN_00305_00650_	No. 48	2	G	C	C	-	T	A	G	C	C	-	C	T	A	A	A	-	T	C	T	T	G	G	T	-	A	T	C	T	T	C	T	-	A	C	A	C	-	A	-	-	A	A	G	A	C	A	C
IT_Run19_C_lathami_A75H152_584VN_00332_00185_	No. 49	2	G	C	C	-	T	A	G	C	C	-	C	T	A	A	A	-	T	C	T	T	G	G	T	-	A	T	C	T	T	C	T	-	A	C	A	C	-	A	-	-	A	A	G	A	C	A	C
IT_Run19_C_lathami_A75H152_584VN_00332_01133_	No. 50	2	G	C	C	-	T	A	G	C	C	-	C	T	A	A	A	-	T	C	T	T	G	G	T	-	A	T	C	T	T	C	T	-	A	C	A	C	-	A	-	-	A	A	G	A	C	A	C
IT_Run19_C_lathami_A75H152_584VN_00383_01618_	No. 51	2	G	C	C	-	T	A	G	C	C	-	C	T	A	A	A	-	T	C	T	T	G	G	T	-	A	T	C	T	T	C	T	-	A	C	A	C	-	A	-	-	A	A	G	A	C	A	C
IT_Run19_C_lathami_A75H152_584VN_00426_00047_	No. 52	2	G	C	C	-	T	A	G	C	C	-	C	T	A	A	-	-	T	C	T	T	G	G	T	-	A	T	C	T	T	C	T	-	A	C	A	C	-	A	-	-	A	A	G	A	C	A	C
IT_Run19_C_lathami_A75H152_584VN_00440_00316_	No. 53	2	G	C	C	-	T	A	G	C	C	-	C	T	A	A	A	-	T	C	T	T	G	G	T	-	A	T	C	T	T	C	T	-	A	C	A	C	-	A	-	-	A	A	G	A	C	A	C
IT_Run19_C_lathami_A75H152_584VN_00484_01803_	No. 54	2	G	C	C	-	T	A	G	C	C	-	C	T	A	A	A	-	T	C	T	T	G	G	T	-	A	T	C	T	T	C	T	-	A	C	A	C	-	A	-	-	A	A	G	A	C	A	C
IT_Run19_C_lathami_A75H152_584VN_00599_03017_	No. 55	2	G	C	C	-	T	A	G	C	C	-	C	T	A	A	A	-	T	C	T	T	G	G	T	-	A	T	C	T	T	C	T	-	A	C	A	C	A	A	-	-	A	A	G	A	C	A	C
IT_Run19_C_lathami_A75H152_584VN_00704_01313_	No. 56	2	G	C	C	-	T	A	G	C	C	-	C	T	A	A	A	-	T	C	T	T	G	G	T	-	A	T	C	T	T	C	T	-	A	C	A	C	-	A	-	-	A	A	G	A	C	A	C
IT_Run19_C_lathami_A75H152_584VN_00715_01052_	No. 57	2	G	C	C	-	T	A	G	C	C	-	C	T	A	A	A	-	T	C	T	T	G	G	T	-	A	T	C	T	T	C	T	-	A	C	A	C	-	A	-	-	A	A	G	A	C	A	C
IT_Run19_C_lathami_A75H152_584VN_00901_02656_	No. 58	2	G	C	C	-	T	A	G	C	C	-	C	T	A	A	A	-	T	C	T	T	G	G	T	-	A	T	C	T	T	C	T	-	A	C	A	C	-	A	-	-	A	A	G	A	C	A	C
IT_Run19_C_lathami_A75H152_584VN_00923_01227_	No. 59	2	G	C	C	-	T	A	G	C	C	-	C	T	A	A	A	-	T	C	T	T	G	G	T	-	A	T	C	T	T	C	T	-	A	C	A	C	-	A	-	-	A	A	G	A	C	A	C
IT_Run19_C_lathami_A75H152_584VN_00952_01411_	No. 60	2	G	C	C	-	T	A	G	C	C	-	C	T	A	A	A	-	T	C	T	T	G	G	T	-	A	T	C	T	T	C	T	-	A	C	A	C	-	A	-	-	A	A	G	A	C	A	C
IT_Run19_C_lathami_A75H152_584VN_00956_01193_	No. 61	2	G	C	C	-	T	A	G	C	C	-	C	T	A	A	A	-	T	C	T	T	G	G	T	-	A	T	C	T	T	C	T	-	A	C	A	C	-	A	-	-	A	A	G	A	C	A	C
IT_Run19_C_lathami_A75H152_584VN_00974_00900_	No. 62	2	G	C	C	-	T	A	G	C	C	-	C	T	A	A	A	-	T	C	T	T	G	G	T	-	A	T	C	T	T	C	T	-	A	C	A	C	-	A	-	-	A	A	G	A	C	A	C
IT_Run19_C_lathami_A75H152_584VN_00995_02515_	No. 63	2	G	C	C	-	T	A	G	C	C	-	C	T	A	A	A	-	T	C	T	T	G	G	T	-	A	T	C	T	T	C	T	-	A	C	A	C	-	A	-	-	A	A	G	A	C	A	C
IT_Run19_C_lathami_A75H152_584VN_01023_02851_	No. 64	2	G	C	C	-	T	A	G	C	C	-	C	T	A	A	A	-	T	C	T	T	G	G	T	-	A	T	C	T	T	C	T	-	A	C	A	C	-	A	-	-	A	A	G	A	C	A	C
IT_Run19_C_lathami_A75H152_584VN_01140_02897_	No. 65	2	G	C	C	-	T	A	G	C	C	-	C	T	A	A	A	-	T	C	T	T	G	G	T	-	A	T	C	T	T	C	T	-	A	C	A	C	-	A	-	-	A	A	G	A	C	A	C
IT_Run19_C_lathami_A75H152_584VN_01145_02664_	No. 66	2	G	C	C	-	T	A	G	C	C	-	C	T	A	A	A	-	T	C	T	T	G	G	T	-	A	T	C	T	T	C	T	-	A	C	A	C	-	A	-	-	A	A	G	A	C	A	C
IT_Run19_C_lathami_A75H152_584VN_01212_02214_	No. 67	2	G	C	C	-	T	A	G	C	C	-	C	T	A	A	A	-	T	C	T	T	G	G	T	-	A	T	C	T	T	C	T	-	A	C	A	C	-	A	-	-	A	A	G	A	C	A	C
IT_Run19_C_lathami_A75H152_584VN_01238_02146_	No. 68	2	G	C	C	-	T	A	G	C	C	-	C	T	A	A	A	-	T	C	T	T	G	G	T	-	A	T	C	T	T	C	T	-	A	C	A	C	-	A	-	-	A	A	G	A	C	A	C
IT_Run19_C_lathami_A75H152_584VN_01275_01644_	No. 69	2	G	C	C	-	T	A	G	C	C	-	C	T	A	A	A	-	T	C	T	T	G	G	T	-	A	T	C	T	T	C	T	-	A	C	A	C	-	A	-	-	A	A	G	A	C	A	C
IT_Run19_C_lathami_A75H152_584VN_01606_03115_	No. 70	2	G	C	C	-	T	A	G	C	C	-	C	T	A	A	A	-	T	C	T	T	G	G	T	-	A	T	C	T	T	C	T	-	A	C	A	C	-	A	-	-	A	A	G	A	C	A	C
IT_Run19_C_lathami_A75H152_584VN_01638_01455_	No. 71	2	G	C	C	-	T	A	G	C	C	-	C	T	A	A	A	-	T	C	T	T	G	G	T	-	A	T	C	T	T	C	T	-	A	C	A	C	-	A	-	-	A	A	G	A	C	A	C
IT_Run19_C_lathami_A75H152_584VN_01653_02640_	No. 72	2	G	C	C	-	T	A	G	C	C	-	C	T	A	A	A	-	T	C	T	T	G	G	T	-	A	T	C	T	T	C	T	-	A	C	A	C	-	A	-	-	A	A	G	A	C	A	C
IT_Run19_C_lathami_A75H152_584VN_01710_02418_	No. 73	2	G	C	C	-	T	A	G	C	C	-	C	T	A	A	A	-	T	C	T	T	G	G	T	-	A	T	C	T	T	C	T	-	A	C	A	C	-	A	-	-	A	A	G	A	C	A	C
IT_Run19_C_lathami_A75H152_584VN_01950_02420_	No. 74	2	G	C	C	-	T	A	G	C	C	-	C	T	A	A	A	-	T	C	T	T	G	G	T	-	A	T	C	T	T	C	T	-	A	C	A	C	-	A	-	-	A	A	G	A	C	A	C
IT_Run19_C_lathami_A75H152_584VN_00018_00387	No. 75	1	G	C	C	-	T	A	G	C	C	-	C	T	A	A	A	-	T	C	T	T	G	G	T	-	A	T	C	T	T	C	T	-	A	C	A	C	-	A	-	-	A	A	G	A	C	A	C
IT_Run19_C_lathami_A75H152_584VN_00023_00508	No. 76	1	G	C	C	-	T	A	G	C	C	-	C	T	A	A	A	-	T	C	T	T	G	G	T	-	A	T	C	T	T	C	T	-	A	C	A	C	-	A	-	-	A	A	G	A	C	A	C
IT_Run19_C_lathami_A75H152_584VN_00029_00060	No. 77	1	G	C	C	-	T	A	G	C	C	-	C	T	A	A	A	-	T	C	T	T	G	G	T	-	A	T	C	T	T	C	T	-	A	C	A	C	-	A	-	-	A	A	G	A	C	A	C
IT_Run19_C_lathami_A75H152_584VN_00032_00654	No. 78	1	G	C	C	-	T	A	G	C	C	-	C	T	A	A	A	-	T	C	T	T	G	G	T	-	A	T	C	T	T	C	T	-	A	C	A	C	-	A	-	-	A	A	G	A	C	A	C
IT_Run19_C_lathami_A75H152_584VN_00034_00037	No. 79	1	G	C	C	-	T	A	G	C	C	-	C	T	A	A	-	-	T	C	T	T	G	G	T	-	A	T	C	T	T	C	T	-	A	C	A	C	-	A	-	-	A	A	G	A	C	A	C
IT_Run19_C_lathami_A75H152_584VN_00036_00093	No. 80	1	G	C	C	-	T	A	G	C	C	-	C	T	A	A	A	-	T	C	T	T	G	G	T	-	A	T	C	T	T	C	T	-	A	C	A	C	-	A	-	-	A	A	G	A	C	A	C
IT_Run19_C_lathami_A75H152_584VN_00038_00553	No. 81	1	G	C	C	-	T	A	G	C	C	-	C	T	A	A	A	-	T	C	T	T	G	G	T	-	A	T	C	T	T	C	T	-	A	C	A	C	-	A	-	-	A	A	G	A	C	A	C
IT_Run19_C_lathami_A75H152_584VN_00048_01821	No. 82	1	G	C	C	-	T	A	G	C	C	-	C	T	A	A	A	-	T	C	T	T	G	G	T	-	A	T	C	T	T	C	T	-	A	C	A	C	-	A	-	-	A	A	G	A	C	A	C
IT_Run19_C_lathami_A75H152_584VN_00090_02420	No. 83	1	G	C	C	-	T	A	G	C	C	-	C	T	A	A	A	-	T	C	T	T	G	G	T	-	A	T	C	T	T	C	T	-	A	C	A	C	-	A	-	-	A	A	G	A	C	A	C
IT_Run19_C_lathami_A75H152_584VN_00098_01780	No. 84	1	G	C	C	-	T	A	G	C	C	-	C	T	A	A	A	-	T	C	T	T	G	G	T	-	A	T	C	T	T	C	T	-	A	C	A	C	-	A	-	-	A	A	G	A	C	A	C
IT_Run19_C_lathami_A75H152_584VN_00101_00139	No. 85	1	G	C	C	-	T	A	G	C	C	-	C	T	A	A	A	-	T	C	T	T	G	G	T	-	A	T	C	T	T	C	T	-	A	C	A	C	-	A	-	-	A	A	G	A	C	A	C
IT_Run19_C_lathami_A75H152_584VN_00101_00434	No. 86	1	G	C	C	-	T	A	G	C	C	-	C	T	A	A	A	-	T	C	T	T	G	G	T	-	A	T	C	T	T	C	T	-	A	C	A	C	-	A	-	-	A	A	G	A	C	A	C
IT_Run19_C_lathami_A75H152_584VN_00108_00743	No. 87	1	G	C	C	-	T	A	G	C	C	-	C	T	A	A	A	-	T	C	T	T	G	G	T	-	A	T	C	T	T	C	T	-	A	C	A	C	-	A	-	-	A	A	G	A	C	A	C
IT_Run19_C_lathami_A75H152_584VN_00134_01938	No. 88	1	G	C	C	-	T	A	G	C	C	-	C	T	A	A	A	-	T	C	T	T	G	G	T	-	A	T	C	T	T	C	T	-	A	C	A	C	-	A	-	-	A	A	G	A	C	A	C
IT_Run19_C_lathami_A75H152_584VN_00136_00611	No. 89	1	G	C	C	-	T	A	G	C	C	-	C	T	A	A	A	-	T	C	T	T	G	G	T	-	A	T	C	T	T	C	T	-	A	C	A	C	-	A	-	-	A	A	G	A	C	A	C
IT_Run19_C_lathami_A75H152_584VN_00160_00568	No. 90	1	G	C	C	-	T	A	G	C	C	-	C	T	A	A	A	-	T	C	T	T	G	G	T	-	A	T	C	T	T	C	T	-	A	C	A	C	-	A	-	-	A	A	G	A	C	A	C
IT_Run19_C_lathami_A75H152_584VN_00165_00091	No. 91	1	G	C	C	-	T	A	G	C	C	-	C	T	A	A	A	-	T	C	T	T	G	G	T	-	A	T	C	T	T	C	T	-	A	C	A	C	-	A	-	-	A	A	G	A	C	A	C
IT_Run19_C_lathami_A75H152_584VN_00172_01914	No. 92	1	G	C	C	-	T	A	G	C	C	-	C	T	A	A	A	-	T	C	T	T	G	G	T	-	A	T	C	T	T	C	T	-	A	C	A	C	-	A	-	-	A	A	G	A	C	A	C
IT_Run19_C_lathami_A75H152_584VN_00181_00896	No. 93	1	G	C	C	-	T	A	G	C	C	-	C	T	A	A	A	-	T	C	T	T	G	G	T	-	A	T	C	T	T	C	T	-	A	C	A	C	-	A	-	-	A	A	G	A	C	A	C
IT_Run19_C_lathami_A75H152_584VN_00185_00493	No. 94	1	G	C	C	-	T	A	G	C	C	-	C	T	A	A	A	-	T	C	T	T	G	G	T	-	A	T	C	T	T	C	T	-	A	C	A	C	-	A	-	-	A	A	G	A	C	A	C
IT_Run19_C_lathami_A75H152_584VN_00188_02361	No. 95	1	G	C	C	-	T	A	G	C	C	-	C	T	A	A	A	-	T	C	T	T	G	G	T	-	A	T	C	T	T	C	T	-	A	C	A	C	-	A	-	-	A	A	G	A	C	A	C
IT_Run19_C_lathami_A75H152_584VN_00192_01120	No. 96	1	G	C	C	-	T	A	G	C	C	-	C	T	A	A	A	-	T	C	T	T	G	G	T	-	A	T	C	T	T	C	T	-	A	C	A	C	-	A	-	-	A	A	G	A	C	A	C
IT_Run19_C_lathami_A75H152_584VN_00223_00352	No. 97	1	G	C	C	-	T	A	G	C	C	-	C	T	A	A	A	-	T	C	T	T	G	G	T	-	A	T	C	T	T	C	T	-	A	C	A	C	-	A	-	-	A	A	G	A	C	A	C
IT_Run19_C_lathami_A75H152_584VN_00223_02314	No. 98	1	G	C	C	-	T	A	G	C	C	-	C	T	A	A	A	-	T	C	T	T	G	G	T	-	A	T	C	T	T	C	T	-	A	C	A	C	-	A	-	-	A	A	G	A	C	A	C
IT_Run19_C_lathami_A75H152_584VN_00230_00503	No. 99	1	G	C	C	T	T	A	G	C	C	-	C	T	A	A	A	-	T	C	T	T	G	G	T	-	A	T	C	T	T	C	T	A	A	C	A	C	-	A	-	-	A	A	G	A	C	A	C
IT_Run19_C_lathami_A75H152_584VN_00234_00998	No. 100	1	G	C	C	-	T	A	G	C	C	-	C	T	A	A	A	-	T	C	T	T	G	G	T	-	A	T	C	T	T	C	T	-	A	C	A	C	-	A	-	-	A	A	G	A	C	A	C
IT_Run19_C_lathami_A75H152_584VN_00249_01322	No. 101	1	G	C	C	-	T	A	G	C	C	-	C	T	A	A	A	-	T	C	T	T	G	G	T	-	A	T	C	T	T	C	T	-	A	C	A	C	-	A	-	-	A	A	G	A	C	A	C
IT_Run19_C_lathami_A75H152_584VN_00262_00342	No. 102	1	G	C	C	-	T	A	G	C	C	-	C	T	A	A	A	-	T	C	T	T	G	G	T	-	A	T	C	T	T	C	T	-	A	C	A	C	-	A	-	-	A	A	G	A	C	A	-
IT_Run19_C_lathami_A75H152_584VN_00267_00530	No. 103	1	G	C	C	-	T	A	G	C	C	-	C	T	A	A	A	-	T	C	T	T	G	G	T	-	A	T	C	T	T	C	T	-	A	C	A	C	-	A	-	-	A	A	G	A	C	A	C
IT_Run19_C_lathami_A75H152_584VN_00275_01171	No. 104	1	G	C	C	-	T	A	G	C	C	-	C	T	A	A	A	-	T	C	T	T	G	G	T	-	A	T	C	T	T	C	T	-	A	C	A	C	-	A	-	-	A	A	G	A	C	A	C
IT_Run19_C_lathami_A75H152_584VN_00279_01591	No. 105	1	G	C	C	-	T	A	G	C	C	-	C	T	A	A	A	-	T	C	T	T	G	G	T	-	A	T	C	T	T	C	T	-	A	C	A	C	-	A	-	-	A	A	G	A	C	A	C
IT_Run19_C_lathami_A75H152_584VN_00282_01212	No. 106	1	G	C	C	-	T	A	G	C	C	-	C	T	A	A	A	-	T	C	T	T	G	G	T	-	A	T	C	T	T	C	T	-	A	C	A	C	-	A	-	-	A	A	G	A	C	A	C
IT_Run19_C_lathami_A75H152_584VN_00284_02268	No. 107	1	G	C	C	-	T	A	G	C	C	-	C	T	A	A	A	-	T	C	T	T	G	G	T	-	A	T	C	T	T	C	T	-	A	C	A	C	-	A	-	-	A	A	G	A	C	A	C
IT_Run19_C_lathami_A75H152_584VN_00287_00399	No. 108	1	G	C	C	-	T	A	G	C	C	-	C	T	A	A	A	-	T	C	T	T	G	G	T	-	A	T	C	T	T	C	T	-	A	C	A	C	-	A	-	-	A	A	G	A	C	A	C
IT_Run19_C_lathami_A75H152_584VN_00287_00484	No. 109	1	G	C	C	-	T	A	G	C	C	-	C	T	A	A	A	-	T	C	T	T	G	G	T	-	A	T	C	T	T	C	T	-	A	C	A	C	-	A	-	-	A	A	G	A	C	A	C
IT_Run19_C_lathami_A75H152_584VN_00302_00282	No. 110	1	G	C	C	-	T	A	G	C	C	-	C	T	A	A	A	-	T	C	T	T	G	G	T	-	A	T	C	T	T	C	T	-	A	C	A	C	-	A	-	-	A	A	G	A	C	A	C
IT_Run19_C_lathami_A75H152_584VN_00314_00706	No. 111	1	G	C	C	-	T	A	G	C	C	-	C	T	A	A	A	-	T	C	T	T	G	G	T	-	A	T	C	T	T	C	T	-	A	C	A	C	-	A	-	-	A	A	G	A	C	A	C
IT_Run19_C_lathami_A75H152_584VN_00314_01763	No. 112	1	G	C	C	-	T	A	G	C	C	-	C	T	A	A	A	-	T	C	T	T	G	G	T	-	A	T	C	T	T	C	T	-	A	C	A	C	A	A	-	-	A	A	G	A	C	A	C
IT_Run19_C_lathami_A75H152_584VN_00333_01622	No. 113	1	G	C	C	-	T	A	G	C	C	-	C	T	A	A	A	-	T	C	T	T	G	G	T	-	A	T	C	T	T	C	T	-	A	C	A	C	-	A	-	-	A	A	G	A	C	A	C
IT_Run19_C_lathami_A75H152_584VN_00338_00271	No. 114	1	G	C	C	-	T	A	G	C	C	-	C	T	A	A	A	-	T	C	T	T	G	G	T	-	A	T	C	T	T	C	T	-	A	C	A	C	-	A	-	-	A	A	G	A	C	A	C
IT_Run19_C_lathami_A75H152_584VN_00343_01060	No. 115	1	G	C	C	-	T	A	G	C	C	-	C	T	A	A	A	-	T	C	T	T	G	G	T	-	A	T	C	T	T	T	T	-	A	C	A	C	-	A	-	-	A	A	G	A	C	A	C
IT_Run19_C_lathami_A75H152_584VN_00346_00871	No. 116	1	G	C	C	-	T	A	G	C	C	-	C	T	A	A	A	-	T	C	T	T	G	G	T	-	A	T	C	T	T	C	T	-	A	C	A	C	-	A	-	-	A	A	G	A	C	A	C
IT_Run19_C_lathami_A75H152_584VN_00347_00280	No. 117	1	G	C	C	-	T	A	G	C	C	-	C	T	A	A	A	-	T	C	T	T	G	G	T	-	A	T	C	T	T	C	T	-	A	C	A	C	-	A	-	-	A	A	G	A	C	A	-
IT_Run19_C_lathami_A75H152_584VN_00366_01599	No. 118	1	G	C	C	-	T	A	G	C	C	-	C	T	A	A	A	-	T	C	T	T	G	G	T	-	A	T	C	T	T	C	T	-	A	C	A	C	-	A	-	-	A	A	G	A	C	A	C
IT_Run19_C_lathami_A75H152_584VN_00371_00044	No. 119	1	G	C	C	-	T	A	G	C	C	-	C	T	-	A	A	-	T	C	T	T	G	G	T	-	A	T	C	T	T	C	T	-	A	C	A	C	-	A	-	-	A	A	G	A	C	A	C
IT_Run19_C_lathami_A75H152_584VN_00371_02644	No. 120	1	G	C	C	-	T	A	G	C	C	-	C	T	A	A	A	-	T	C	T	T	G	G	T	-	A	T	C	T	T	C	T	-	A	C	A	C	-	A	-	-	A	A	G	A	C	A	C
IT_Run19_C_lathami_A75H152_584VN_00373_01838	No. 121	1	G	C	C	-	T	A	G	C	C	-	C	T	A	A	A	-	T	C	T	T	G	G	T	-	A	T	C	T	T	C	T	-	A	C	A	C	-	A	-	-	A	A	G	A	C	A	C
IT_Run19_C_lathami_A75H152_584VN_00376_00331	No. 122	1	G	C	C	-	T	A	G	C	C	-	C	T	A	A	A	-	T	C	T	T	G	G	T	-	A	T	C	T	T	C	T	-	A	C	A	C	A	A	A	G	A	A	G	A	C	A	C
IT_Run19_C_lathami_A75H152_584VN_00389_00916	No. 123	1	G	C	C	-	T	A	G	C	C	-	C	T	A	A	A	-	T	C	T	T	G	G	T	-	A	T	C	T	T	C	T	-	A	C	A	C	-	A	-	-	A	A	G	A	C	A	C
IT_Run19_C_lathami_A75H152_584VN_00396_00122	No. 124	1	G	C	C	-	T	A	G	C	C	-	C	T	A	A	A	-	T	C	T	T	G	G	T	-	A	T	C	T	T	C	T	-	A	C	A	C	-	A	-	-	A	A	G	A	C	A	C
IT_Run19_C_lathami_A75H152_584VN_00398_02659	No. 125	1	G	C	C	-	T	A	G	C	C	-	C	T	A	A	A	-	T	C	T	T	G	G	T	-	A	T	C	T	T	C	T	-	A	C	A	C	-	A	-	-	A	A	G	A	C	A	C
IT_Run19_C_lathami_A75H152_584VN_00402_00828	No. 126	1	G	C	C	-	T	A	G	C	C	-	C	T	A	A	A	-	T	C	T	T	G	G	T	-	A	T	C	T	T	C	T	-	T	C	A	C	-	A	-	-	A	A	G	A	C	A	C
IT_Run19_C_lathami_A75H152_584VN_00403_00361	No. 127	1	G	C	C	-	T	A	G	C	C	-	C	T	A	A	A	-	T	C	T	T	G	G	T	-	A	T	C	T	T	C	T	-	A	C	A	C	-	A	-	-	A	A	G	A	C	A	C
IT_Run19_C_lathami_A75H152_584VN_00409_01094	No. 128	1	G	C	C	-	T	A	G	C	C	-	C	T	A	A	A	-	T	C	T	T	G	G	T	-	A	T	C	T	T	C	T	-	A	T	A	A	-	C	-	-	A	A	G	A	C	A	C
IT_Run19_C_lathami_A75H152_584VN_00411_00177	No. 129	1	G	C	C	-	T	A	G	C	C	-	C	T	A	A	A	-	T	C	T	T	G	G	T	-	A	T	C	T	T	C	T	-	A	C	A	C	-	A	-	-	A	A	G	A	C	A	C
IT_Run19_C_lathami_A75H152_584VN_00416_02817	No. 130	1	G	C	C	-	T	A	G	C	C	-	C	T	A	A	A	-	T	C	T	T	G	G	T	-	A	T	C	T	T	C	T	-	A	C	A	C	-	A	-	-	A	A	G	A	C	A	C
IT_Run19_C_lathami_A75H152_584VN_00417_00972	No. 131	1	G	C	C	-	T	A	G	C	C	-	C	T	A	A	A	-	T	C	T	T	G	G	T	-	A	T	C	T	T	C	T	-	A	C	A	C	-	A	-	-	A	A	G	A	C	A	-
IT_Run19_C_lathami_A75H152_584VN_00424_01351	No. 132	1	G	C	C	-	T	A	G	C	C	-	C	T	A	A	A	-	T	C	T	T	G	G	T	-	A	T	C	T	T	C	T	-	A	C	A	C	-	A	-	-	A	A	G	A	C	A	C
IT_Run19_C_lathami_A75H152_584VN_00436_01620	No. 133	1	G	C	C	-	T	A	G	C	C	-	C	T	A	A	A	-	T	C	T	T	G	G	T	-	A	T	C	T	T	C	T	-	A	C	A	C	-	A	-	-	A	A	G	A	C	A	-
IT_Run19_C_lathami_A75H152_584VN_00442_00399	No. 134	1	G	C	C	-	T	A	G	C	C	-	C	T	A	A	A	-	T	C	T	T	G	G	T	-	A	T	C	T	T	C	T	-	A	C	A	C	-	A	-	-	A	A	G	A	C	A	C
IT_Run19_C_lathami_A75H152_584VN_00458_03008	No. 135	1	G	C	C	-	T	A	G	C	C	-	C	T	A	A	A	-	T	C	T	T	G	G	T	-	A	T	C	T	T	C	T	-	A	C	A	C	-	A	-	-	A	A	G	A	C	A	C
IT_Run19_C_lathami_A75H152_584VN_00461_02319	No. 136	1	G	C	C	-	T	A	G	C	C	-	C	T	A	A	A	-	T	C	T	T	G	G	T	-	A	T	C	T	T	C	T	-	A	C	A	C	-	A	-	-	A	A	G	A	C	A	C
IT_Run19_C_lathami_A75H152_584VN_00470_01004	No. 137	1	G	C	C	-	T	A	G	C	C	-	C	T	A	A	A	-	T	C	T	T	G	G	T	-	A	T	C	T	T	C	T	-	A	C	A	C	-	A	-	-	A	A	G	A	C	A	C
IT_Run19_C_lathami_A75H152_584VN_00481_01931	No. 138	1	G	C	C	-	T	A	G	C	C	-	C	T	A	A	A	-	T	C	T	T	G	G	T	-	A	T	C	T	T	C	T	-	A	C	A	C	-	A	-	-	A	A	G	A	C	A	C
IT_Run19_C_lathami_A75H152_584VN_00486_02925	No. 139	1	G	C	C	-	T	A	G	C	C	-	C	T	A	A	A	-	T	C	T	T	G	G	T	-	A	T	C	T	T	C	T	-	A	C	A	C	-	A	-	-	A	A	G	A	C	A	C
IT_Run19_C_lathami_A75H152_584VN_00487_01768	No. 140	1	G	C	C	-	T	A	G	C	C	-	C	T	A	A	A	-	T	C	T	T	G	G	T	-	A	T	C	T	T	C	T	-	A	C	A	C	-	A	-	-	A	A	G	A	C	A	C
IT_Run19_C_lathami_A75H152_584VN_00494_00914	No. 141	1	G	C	C	-	T	A	G	C	C	-	C	T	A	A	A	-	T	C	T	T	G	G	T	-	A	T	C	T	T	C	T	-	A	C	A	C	-	A	-	-	A	A	G	A	C	A	C
IT_Run19_C_lathami_A75H152_584VN_00495_01400	No. 142	1	G	C	C	-	T	A	G	C	C	-	C	T	A	A	A	-	T	C	T	T	G	G	T	-	A	T	C	T	T	C	T	-	A	C	A	C	-	A	-	-	A	A	G	A	C	A	C
IT_Run19_C_lathami_A75H152_584VN_00506_00132	No. 143	1	G	C	C	-	T	A	G	C	C	-	C	T	A	A	A	-	T	C	T	T	G	G	T	-	A	T	C	T	T	C	T	-	A	C	A	C	-	A	-	-	A	A	G	A	C	A	C
IT_Run19_C_lathami_A75H152_584VN_00512_01997	No. 144	1	G	C	C	-	T	A	G	C	C	-	C	T	A	A	A	-	T	C	T	T	G	G	T	-	A	T	C	T	T	C	T	-	A	C	A	C	A	A	-	-	A	A	G	A	C	A	C
IT_Run19_C_lathami_A75H152_584VN_00514_01635	No. 145	1	G	C	C	-	T	A	G	C	C	-	C	T	A	A	A	-	T	C	T	T	G	G	T	-	A	T	C	T	T	C	T	-	A	C	A	C	-	A	-	-	A	A	G	A	C	A	C
IT_Run19_C_lathami_A75H152_584VN_00517_00369	No. 146	1	G	C	C	-	T	A	G	C	C	-	C	T	A	A	A	-	T	C	T	T	G	G	T	-	A	T	C	T	T	C	T	-	A	C	A	C	-	A	-	-	A	A	G	A	C	A	C
IT_Run19_C_lathami_A75H152_584VN_00526_01760	No. 147	1	G	C	C	-	T	A	G	C	C	-	C	T	A	A	A	-	T	C	T	T	G	G	T	-	A	T	C	T	T	C	T	-	A	C	A	C	-	A	-	-	A	A	G	A	C	A	C
IT_Run19_C_lathami_A75H152_584VN_00527_00521	No. 148	1	G	C	C	-	T	A	G	C	C	-	C	T	A	A	A	-	T	C	T	T	G	G	T	-	A	T	C	T	T	C	T	-	A	C	A	C	-	A	-	-	A	A	G	A	C	A	C
IT_Run19_C_lathami_A75H152_584VN_00527_00619	No. 149	1	G	C	C	-	T	A	G	C	C	-	C	T	A	A	A	-	T	C	T	T	G	G	T	-	A	T	C	T	T	C	T	-	A	C	A	C	-	A	-	-	A	A	G	A	C	A	C
IT_Run19_C_lathami_A75H152_584VN_00531_02994	No. 150	1	G	C	C	-	T	A	G	C	C	-	C	T	A	A	A	-	T	C	T	T	G	G	T	-	A	T	C	T	T	C	T	-	A	C	A	C	-	A	-	-	A	A	G	A	C	A	C
IT_Run19_C_lathami_A75H152_584VN_00534_01998	No. 151	1	G	C	C	-	T	A	G	C	C	-	C	T	A	A	A	-	T	C	T	T	G	G	T	-	A	T	C	T	T	C	T	-	A	C	A	C	-	A	-	-	A	A	G	A	C	A	C
IT_Run19_C_lathami_A75H152_584VN_00538_02905	No. 152	1	G	C	C	-	T	A	G	C	C	-	C	T	A	A	A	-	T	C	T	T	G	G	T	-	A	T	C	T	T	C	T	-	A	C	A	C	-	A	-	-	A	A	G	A	C	A	C
IT_Run19_C_lathami_A75H152_584VN_00550_02249	No. 153	1	G	C	C	-	T	A	G	C	C	-	C	T	A	A	A	-	T	C	T	T	G	G	T	-	A	T	C	T	T	C	T	-	A	C	A	C	-	A	-	-	A	A	G	A	C	A	C
IT_Run19_C_lathami_A75H152_584VN_00559_01389	No. 154	1	G	C	C	-	T	A	G	C	C	-	C	T	A	A	A	-	T	C	T	T	G	G	T	-	A	T	C	T	T	C	T	-	A	C	A	C	-	A	-	-	A	A	G	A	C	A	C
IT_Run19_C_lathami_A75H152_584VN_00574_00976	No. 155	1	G	C	C	-	T	A	G	C	C	-	C	T	A	A	A	-	T	C	T	T	G	G	T	-	A	T	C	T	T	C	T	-	A	C	A	C	-	A	-	-	A	A	G	A	C	A	C
IT_Run19_C_lathami_A75H152_584VN_00578_00048	No. 156	1	G	C	C	-	T	A	G	C	C	-	C	T	A	A	-	-	T	C	T	T	G	G	T	-	A	T	C	T	T	C	T	-	A	C	A	C	-	A	-	-	A	A	G	A	C	A	C
IT_Run19_C_lathami_A75H152_584VN_00581_01730	No. 157	1	G	C	C	-	T	A	G	C	C	-	C	T	A	A	A	-	T	C	T	T	G	G	T	-	A	T	C	T	T	C	T	-	A	C	A	C	-	A	-	-	A	A	G	A	C	A	C
IT_Run19_C_lathami_A75H152_584VN_00589_01779	No. 158	1	G	C	C	-	T	A	G	C	C	-	C	T	A	A	A	-	T	C	T	T	G	G	T	-	A	T	C	T	T	C	T	-	A	C	A	C	-	A	-	-	A	A	G	A	C	A	C
IT_Run19_C_lathami_A75H152_584VN_00590_00263	No. 159	1	G	C	C	-	T	A	G	C	C	-	C	T	A	A	A	-	T	C	T	T	G	G	T	-	A	T	C	T	T	C	T	-	A	C	A	C	-	A	-	-	A	A	G	A	C	A	C
IT_Run19_C_lathami_A75H152_584VN_00607_00436	No. 160	1	G	C	C	-	T	A	G	C	C	-	C	T	A	A	A	-	T	C	T	T	G	G	T	-	A	T	C	T	T	C	T	-	A	C	A	C	-	A	-	-	A	A	G	A	C	A	C
IT_Run19_C_lathami_A75H152_584VN_00613_01878	No. 161	1	G	C	C	-	T	A	G	C	C	-	C	T	A	A	A	-	T	C	T	T	G	G	T	-	A	T	C	T	T	C	T	-	A	C	A	C	-	A	-	-	A	A	G	A	C	A	C
IT_Run19_C_lathami_A75H152_584VN_00618_01036	No. 162	1	G	C	C	-	T	A	G	C	C	-	C	T	A	A	A	-	T	C	T	T	G	G	T	-	A	T	C	T	T	C	T	-	A	C	A	C	-	A	-	-	A	A	G	A	C	A	C
IT_Run19_C_lathami_A75H152_584VN_00623_00283	No. 163	1	G	C	C	-	T	A	G	C	C	-	C	T	A	A	A	-	T	C	T	T	G	G	T	-	A	T	C	T	T	C	T	-	A	C	A	C	-	A	-	-	A	A	G	A	C	A	C
IT_Run19_C_lathami_A75H152_584VN_00627_00266	No. 164	1	G	C	C	-	T	A	G	C	C	-	C	T	A	A	A	-	T	C	T	T	G	G	T	-	A	T	C	T	T	C	T	-	A	C	A	C	-	A	-	-	A	A	G	A	C	A	C
IT_Run19_C_lathami_A75H152_584VN_00634_02024	No. 165	1	G	C	C	-	T	A	G	C	C	-	C	T	A	A	A	-	T	C	T	T	G	G	T	-	A	T	C	T	T	C	T	-	A	C	A	C	-	A	-	-	A	A	G	A	C	A	C
IT_Run19_C_lathami_A75H152_584VN_00641_02122	No. 166	1	G	C	C	-	T	A	G	C	C	-	C	T	A	A	A	-	T	C	T	T	G	G	T	-	A	T	C	T	T	C	T	-	A	C	A	C	-	A	-	-	A	A	G	A	C	A	C
IT_Run19_C_lathami_A75H152_584VN_00644_01244	No. 167	1	G	C	C	-	T	A	G	C	C	-	C	T	A	A	A	-	T	C	T	T	G	G	T	-	A	T	C	T	T	C	T	-	A	C	A	C	-	A	-	-	A	A	G	A	C	A	C
IT_Run19_C_lathami_A75H152_584VN_00658_00554	No. 168	1	G	C	C	-	T	A	G	C	C	-	C	T	A	A	A	-	T	C	T	T	G	G	T	-	A	T	C	T	T	C	T	-	A	C	A	C	-	A	-	-	A	A	G	A	C	A	C
IT_Run19_C_lathami_A75H152_584VN_00665_00117	No. 169	1	G	C	C	-	T	A	G	C	C	-	C	T	A	A	A	-	T	C	T	T	G	G	T	-	A	T	C	T	T	C	T	-	A	C	A	C	-	A	-	-	A	A	G	A	C	A	C
IT_Run19_C_lathami_A75H152_584VN_00681_00240	No. 170	1	G	C	C	-	T	A	G	C	C	-	C	T	A	A	A	-	T	C	T	T	G	G	T	-	A	T	C	T	T	C	T	-	A	C	A	C	-	A	-	-	A	A	G	A	C	A	C
IT_Run19_C_lathami_A75H152_584VN_00701_01021	No. 171	1	G	C	C	-	T	A	G	C	C	-	C	T	A	A	A	-	T	C	T	T	G	G	T	-	A	T	C	T	T	C	T	-	A	C	A	C	-	A	-	-	A	A	G	A	C	A	C
IT_Run19_C_lathami_A75H152_584VN_00704_01504	No. 172	1	G	C	C	-	T	A	G	C	C	-	C	T	A	A	A	-	T	C	T	T	G	G	T	-	A	T	C	T	T	C	T	-	A	C	A	C	-	A	-	-	A	A	G	A	C	A	-
IT_Run19_C_lathami_A75H152_584VN_00712_00503	No. 173	1	G	C	C	-	T	A	G	C	C	-	C	T	A	A	A	-	T	C	T	T	G	G	T	-	A	T	C	T	T	C	T	-	A	C	A	C	-	A	-	-	A	A	G	A	C	A	C
IT_Run19_C_lathami_A75H152_584VN_00713_01201	No. 174	1	G	C	C	C	T	A	G	C	C	-	C	T	A	A	A	A	T	C	T	T	G	G	T	-	A	T	C	T	T	C	T	-	A	C	A	C	-	A	-	-	A	A	G	A	C	A	C
IT_Run19_C_lathami_A75H152_584VN_00721_02271	No. 175	1	G	C	C	-	T	A	G	C	C	-	C	T	A	A	A	-	T	C	T	T	G	G	T	-	A	T	C	T	T	C	T	-	A	C	A	C	-	A	-	-	A	A	G	A	C	A	C
IT_Run19_C_lathami_A75H152_584VN_00741_01230	No. 176	1	G	C	C	-	T	A	G	C	C	-	C	T	A	A	A	-	T	C	T	T	G	G	T	-	A	T	C	T	T	C	T	-	A	C	A	C	-	A	-	-	A	A	G	A	C	A	C
IT_Run19_C_lathami_A75H152_584VN_00746_02380	No. 177	1	G	C	C	-	T	A	G	C	C	-	C	T	A	A	A	-	T	C	T	T	G	G	T	-	A	T	C	T	T	C	T	-	A	C	A	C	-	A	-	-	A	A	G	A	C	A	C
IT_Run19_C_lathami_A75H152_584VN_00752_01321	No. 178	1	G	C	C	-	T	A	G	C	C	-	C	T	A	A	A	-	T	C	T	T	G	G	T	-	A	T	C	T	T	C	T	-	A	C	A	C	-	A	-	-	A	A	G	A	C	G	C
IT_Run19_C_lathami_A75H152_584VN_00752_02673	No. 179	1	G	C	C	-	T	A	G	C	C	-	C	T	A	A	A	-	T	C	T	T	G	G	T	-	A	T	C	T	T	C	T	-	A	C	A	C	-	A	-	-	A	A	G	A	C	A	C
IT_Run19_C_lathami_A75H152_584VN_00756_02556	No. 180	1	G	C	C	-	T	A	G	C	C	-	C	T	A	A	A	-	T	C	T	T	G	G	T	-	A	T	C	T	T	C	T	-	A	C	A	C	-	A	-	-	A	A	G	A	C	A	C
IT_Run19_C_lathami_A75H152_584VN_00780_00269	No. 181	1	G	C	C	-	T	A	G	C	C	-	C	T	A	A	A	-	T	C	T	T	G	G	T	-	A	T	C	T	T	C	T	-	A	C	A	C	-	A	-	-	A	A	G	A	C	A	C
IT_Run19_C_lathami_A75H152_584VN_00791_02629	No. 182	1	G	C	C	-	T	A	G	C	C	-	C	T	A	A	A	-	T	C	T	T	G	G	T	-	A	T	C	T	T	C	T	-	A	C	A	C	-	A	-	-	A	A	G	A	C	A	C
IT_Run19_C_lathami_A75H152_584VN_00801_02916	No. 183	1	G	C	C	-	T	A	G	C	C	-	C	T	A	A	A	-	T	C	T	T	G	G	T	-	A	T	C	T	T	C	T	-	A	C	A	C	-	A	-	-	A	A	G	A	C	A	C
IT_Run19_C_lathami_A75H152_584VN_00818_01147	No. 184	1	G	C	C	-	T	A	G	C	C	-	C	T	A	A	A	-	T	C	T	T	G	G	T	-	A	T	C	T	T	C	T	-	A	C	A	C	-	A	-	-	A	A	G	A	C	A	C
IT_Run19_C_lathami_A75H152_584VN_00828_02906	No. 185	1	G	C	C	-	T	A	G	C	C	-	C	T	A	A	A	-	T	C	T	T	G	G	T	-	A	T	C	T	T	C	T	-	A	C	A	C	-	A	-	-	A	A	G	A	C	A	C
IT_Run19_C_lathami_A75H152_584VN_00830_01949	No. 186	1	G	C	C	-	T	A	G	C	C	-	C	T	A	A	A	-	T	C	T	T	G	G	T	-	A	T	C	T	T	C	T	-	A	C	A	C	-	A	-	-	A	A	G	A	C	A	C
IT_Run19_C_lathami_A75H152_584VN_00847_00990	No. 187	1	G	C	C	-	T	A	G	C	C	-	C	T	A	A	A	-	T	C	T	T	G	G	T	-	A	T	C	T	T	C	T	-	A	C	A	C	-	A	-	-	A	A	G	A	C	A	C
IT_Run19_C_lathami_A75H152_584VN_00852_02549	No. 188	1	G	C	C	-	T	A	G	C	C	-	C	T	A	A	A	-	T	C	T	T	G	G	T	-	A	T	C	T	T	C	T	-	A	C	A	C	-	A	-	-	A	A	G	A	C	A	C
IT_Run19_C_lathami_A75H152_584VN_00857_00264	No. 189	1	G	C	C	-	T	A	G	C	C	-	C	T	A	A	A	-	T	C	T	T	G	G	T	-	A	T	C	T	T	C	T	-	A	C	A	C	-	A	-	-	A	A	G	A	C	A	C
IT_Run19_C_lathami_A75H152_584VN_00875_02937	No. 190	1	G	C	C	-	T	A	G	C	C	-	C	T	A	A	A	-	T	C	T	T	G	G	T	-	A	T	C	T	T	C	T	-	A	C	A	C	-	A	-	-	A	A	G	A	C	A	C
IT_Run19_C_lathami_A75H152_584VN_00885_01427	No. 191	1	G	C	C	-	T	A	G	C	C	-	C	T	A	A	A	-	T	C	T	T	G	G	T	-	A	T	C	T	T	C	T	-	A	C	A	C	-	A	-	-	A	A	G	A	C	A	C
IT_Run19_C_lathami_A75H152_584VN_00886_00623	No. 192	1	G	C	C	-	T	A	G	C	C	-	C	T	A	A	G	-	T	C	T	T	G	G	T	-	A	T	C	T	T	C	T	-	A	C	A	C	-	A	-	-	A	A	G	A	C	A	C
IT_Run19_C_lathami_A75H152_584VN_00901_02138	No. 193	1	G	C	C	-	T	A	G	C	C	-	C	T	A	A	A	-	T	C	T	T	G	G	T	-	A	T	C	T	T	C	T	-	A	C	A	C	-	A	-	-	A	A	G	A	C	A	C
IT_Run19_C_lathami_A75H152_584VN_00901_02994	No. 194	1	G	C	C	-	T	A	G	C	C	-	C	T	A	A	A	-	T	C	T	T	G	G	T	-	A	T	C	T	T	C	T	-	A	C	A	C	-	A	-	-	A	A	G	A	C	A	C
IT_Run19_C_lathami_A75H152_584VN_00902_00397	No. 195	1	G	C	C	-	T	A	G	C	C	-	C	T	A	A	A	-	T	C	T	T	G	G	T	-	A	T	C	T	T	C	T	-	A	C	A	C	-	A	-	-	A	A	G	A	C	A	C
IT_Run19_C_lathami_A75H152_584VN_00923_01533	No. 196	1	G	C	C	-	T	A	G	C	C	-	C	T	A	A	A	-	T	C	T	T	G	G	T	-	A	T	C	T	T	C	T	-	A	C	A	C	-	A	-	-	A	A	G	A	C	A	C
IT_Run19_C_lathami_A75H152_584VN_00951_01625	No. 197	1	G	C	C	-	T	A	G	C	C	-	C	T	A	A	A	-	T	C	T	T	G	G	T	-	A	T	C	T	T	C	T	-	A	C	A	C	-	A	-	-	A	A	G	A	C	A	C
IT_Run19_C_lathami_A75H152_584VN_00961_01036	No. 198	1	G	C	C	-	T	A	G	C	C	-	C	T	A	A	A	-	T	C	T	T	G	G	T	-	A	T	C	T	T	C	T	-	A	C	A	C	-	A	-	-	A	A	G	A	C	A	C
IT_Run19_C_lathami_A75H152_584VN_00964_03015	No. 199	1	G	C	C	-	T	A	G	C	C	-	C	T	A	A	A	-	T	C	T	T	G	G	T	-	A	T	C	T	T	C	T	-	A	C	A	C	-	A	-	-	A	A	G	A	C	A	C
IT_Run19_C_lathami_A75H152_584VN_00967_01244	No. 200	1	G	C	C	-	T	A	G	C	C	-	C	T	A	A	A	-	T	C	T	T	G	G	T	-	A	T	C	T	T	C	T	-	A	C	A	C	-	A	-	-	A	A	G	A	C	A	C
IT_Run19_C_lathami_A75H152_584VN_00967_01356	No. 201	1	G	C	C	-	T	A	G	C	C	-	C	T	A	A	A	-	T	C	T	T	G	G	T	-	A	T	C	T	T	C	T	-	A	C	A	C	-	A	-	-	A	A	G	G	C	A	-
IT_Run19_C_lathami_A75H152_584VN_00968_01048	No. 202	1	G	C	C	-	T	A	G	C	C	-	C	T	A	A	A	-	T	C	T	T	G	G	T	-	A	T	C	T	T	C	T	-	A	C	A	C	A	A	-	-	A	A	G	A	C	A	C
IT_Run19_C_lathami_A75H152_584VN_00984_02854	No. 203	1	G	C	C	-	T	A	G	C	C	-	C	T	A	A	A	-	T	C	T	T	G	G	T	-	A	T	C	T	T	C	T	-	A	C	A	C	-	A	-	-	A	A	G	A	C	A	C
IT_Run19_C_lathami_A75H152_584VN_01002_00260	No. 204	1	G	C	C	T	T	A	G	C	C	-	C	T	A	A	A	-	T	C	T	T	G	G	T	-	A	T	C	T	T	C	T	-	A	C	A	C	-	A	-	-	A	A	G	A	C	A	C
IT_Run19_C_lathami_A75H152_584VN_01007_02123	No. 205	1	G	C	C	-	T	A	G	C	C	-	C	T	A	A	A	-	T	C	T	T	G	G	T	-	A	T	C	T	T	C	T	-	A	C	A	C	-	A	-	-	A	A	G	A	C	A	C
IT_Run19_C_lathami_A75H152_584VN_01012_02757	No. 206	1	G	C	C	-	T	A	G	C	C	-	C	T	A	A	A	-	T	C	T	T	G	G	T	-	A	T	C	T	T	C	T	-	A	C	A	C	-	A	-	-	A	A	G	A	C	A	C
IT_Run19_C_lathami_A75H152_584VN_01019_00234	No. 207	1	G	C	C	-	T	A	G	C	C	-	C	T	A	A	A	-	T	C	T	T	G	G	T	-	A	T	C	T	T	C	T	-	A	C	A	C	-	A	-	-	A	A	G	A	C	A	C
IT_Run19_C_lathami_A75H152_584VN_01020_01935	No. 208	1	G	C	C	-	T	A	G	C	C	-	C	T	A	A	A	-	T	C	T	T	G	G	T	-	A	T	C	T	T	C	T	-	A	C	A	C	-	A	-	-	A	A	G	A	C	A	C
IT_Run19_C_lathami_A75H152_584VN_01044_02425	No. 209	1	G	C	C	-	T	A	G	C	C	-	C	T	A	A	A	-	T	C	T	T	G	G	T	-	A	T	C	T	T	C	T	-	A	C	A	C	-	A	-	-	A	A	G	A	C	A	C
IT_Run19_C_lathami_A75H152_584VN_01052_02942	No. 210	1	G	C	C	-	T	A	G	C	C	-	C	T	A	A	A	-	T	C	T	T	G	G	T	-	A	T	C	T	T	C	T	-	A	C	A	C	-	A	-	-	A	A	G	A	C	A	C
IT_Run19_C_lathami_A75H152_584VN_01057_02354	No. 211	1	G	C	C	-	T	A	G	C	C	-	C	T	A	A	A	-	T	C	T	T	G	G	T	-	A	T	C	T	T	C	T	-	A	C	A	C	-	A	-	-	A	A	G	A	C	A	C
IT_Run19_C_lathami_A75H152_584VN_01065_01946	No. 212	1	G	C	C	-	T	A	G	C	C	-	C	T	A	A	A	-	T	C	T	T	G	G	T	-	A	T	C	T	T	C	T	-	A	C	A	C	-	A	-	-	A	A	G	A	C	A	C
IT_Run19_C_lathami_A75H152_584VN_01072_01823	No. 213	1	G	C	C	-	T	A	G	C	C	-	C	T	A	A	A	-	T	C	T	T	G	G	T	-	A	T	C	T	T	C	T	-	A	C	A	C	-	A	-	-	A	A	G	A	C	A	-
IT_Run19_C_lathami_A75H152_584VN_01080_03036	No. 214	1	G	C	C	-	T	A	G	C	C	-	C	T	A	A	A	-	T	C	T	T	G	G	T	-	A	T	C	T	T	C	T	-	A	C	A	C	-	A	-	-	A	A	G	A	C	A	C
IT_Run19_C_lathami_A75H152_584VN_01088_01632	No. 215	1	G	C	C	-	T	A	G	C	C	-	C	T	A	A	A	-	T	C	T	T	G	G	T	-	A	T	C	T	T	C	T	-	A	C	A	C	-	A	-	-	A	A	G	A	C	A	C
IT_Run19_C_lathami_A75H152_584VN_01098_01000	No. 216	1	G	C	C	-	T	A	G	C	C	-	C	T	A	A	A	A	T	C	T	T	G	G	T	-	A	T	C	T	T	C	T	-	A	C	A	C	A	A	-	-	A	C	G	A	C	A	C
IT_Run19_C_lathami_A75H152_584VN_01099_01949	No. 217	1	G	C	C	-	T	A	G	C	C	-	C	T	A	A	A	-	T	C	T	T	G	G	T	-	A	T	C	T	T	C	T	-	A	C	A	C	-	A	-	-	A	A	G	A	C	A	C
IT_Run19_C_lathami_A75H152_584VN_01100_01385	No. 218	1	G	C	C	-	T	A	G	C	C	-	C	T	A	A	A	-	T	C	T	T	G	G	T	-	A	T	C	T	T	C	T	-	A	C	A	C	-	A	-	-	A	A	G	A	C	A	-
IT_Run19_C_lathami_A75H152_584VN_01105_00850	No. 219	1	G	C	C	-	T	A	G	C	C	-	C	T	A	A	A	-	T	C	T	T	G	G	T	-	A	T	C	T	T	C	T	-	A	C	A	C	-	A	-	-	A	A	G	A	C	A	C
IT_Run19_C_lathami_A75H152_584VN_01119_00855	No. 220	1	G	C	C	-	T	A	G	C	C	-	C	T	A	A	A	-	T	C	T	T	G	G	T	-	A	T	C	T	T	C	T	-	A	C	A	C	-	A	-	-	A	A	G	A	C	A	C
IT_Run19_C_lathami_A75H152_584VN_01119_02919	No. 221	1	G	C	C	-	T	A	G	C	C	-	C	T	A	A	A	-	T	C	T	T	G	G	T	-	A	T	C	T	T	C	T	-	A	C	A	C	-	A	-	-	A	A	G	A	C	A	C
IT_Run19_C_lathami_A75H152_584VN_01127_02661	No. 222	1	G	C	C	-	T	A	G	C	C	-	T	T	A	A	A	-	T	C	T	T	G	G	T	-	A	T	C	T	T	C	T	-	A	C	A	C	-	A	-	-	A	A	G	A	C	A	C
IT_Run19_C_lathami_A75H152_584VN_01127_03001	No. 223	1	G	C	C	-	T	A	G	C	C	-	C	T	A	A	A	-	T	C	T	T	G	G	T	-	A	T	C	T	T	C	T	-	A	C	A	C	-	A	-	-	A	A	G	A	C	A	C
IT_Run19_C_lathami_A75H152_584VN_01147_00407	No. 224	1	G	C	C	-	T	A	G	C	C	-	C	T	A	A	A	-	T	C	T	T	G	G	T	-	A	T	C	T	T	C	T	-	A	C	A	C	-	A	-	-	A	A	G	A	C	A	C
IT_Run19_C_lathami_A75H152_584VN_01147_02712	No. 225	1	G	C	C	-	T	A	G	C	C	-	C	T	A	A	A	-	T	C	T	T	G	G	T	-	A	T	C	T	T	C	T	-	A	C	A	C	-	A	-	-	A	A	G	A	C	A	C
IT_Run19_C_lathami_A75H152_584VN_01148_02493	No. 226	1	G	C	C	-	T	A	G	C	C	-	C	T	A	A	A	-	T	C	T	T	G	G	T	-	A	T	C	T	T	C	T	-	A	C	A	C	-	A	-	-	A	A	G	A	C	A	C
IT_Run19_C_lathami_A75H152_584VN_01152_00647	No. 227	1	G	C	C	-	T	A	G	C	C	-	C	T	A	A	A	-	T	C	T	T	G	G	T	-	A	T	C	T	T	C	T	-	A	C	A	C	-	A	-	-	A	A	G	A	C	A	C
IT_Run19_C_lathami_A75H152_584VN_01153_01886	No. 228	1	G	C	C	-	T	A	G	C	C	-	C	T	A	A	A	-	T	C	T	T	G	G	T	-	A	T	C	T	T	C	T	-	A	C	A	C	-	A	-	-	A	A	G	A	C	A	C
IT_Run19_C_lathami_A75H152_584VN_01155_01435	No. 229	1	G	C	C	-	T	A	G	C	C	-	C	T	A	A	C	T	C	A	T	T	G	G	T	G	A	T	C	T	T	C	T	-	A	C	A	C	-	A	-	-	A	A	G	A	C	A	C
IT_Run19_C_lathami_A75H152_584VN_01186_02989	No. 230	1	G	C	C	-	T	A	G	C	C	-	C	T	A	A	A	-	T	C	T	T	G	G	T	-	A	T	C	T	T	C	T	-	A	C	A	C	-	A	-	-	A	A	G	A	C	A	C
IT_Run19_C_lathami_A75H152_584VN_01201_00568	No. 231	1	G	C	C	-	T	A	G	C	C	-	C	T	A	A	A	-	T	C	T	T	G	G	T	-	A	T	C	T	T	C	T	-	A	C	A	C	-	A	-	-	A	A	G	A	C	A	C
IT_Run19_C_lathami_A75H152_584VN_01207_01982	No. 232	1	G	C	C	-	T	A	G	C	C	-	C	T	A	A	A	-	T	C	T	T	G	G	T	-	A	T	C	T	T	C	T	-	A	C	A	C	-	A	-	-	A	A	G	A	C	A	C
IT_Run19_C_lathami_A75H152_584VN_01210_01302	No. 233	1	G	C	C	-	T	A	G	C	C	-	C	T	A	A	A	-	T	C	T	T	G	G	T	-	A	T	C	T	T	C	T	-	A	C	A	C	-	A	-	-	A	A	G	A	C	A	C
IT_Run19_C_lathami_A75H152_584VN_01213_02775	No. 234	1	G	C	C	-	T	A	G	C	C	-	C	T	A	A	A	-	T	C	T	T	G	G	C	-	A	T	C	T	T	C	T	-	A	C	A	C	-	A	-	-	A	A	G	A	C	A	C
IT_Run19_C_lathami_A75H152_584VN_01218_02389	No. 235	1	G	C	C	-	T	A	G	C	C	-	C	T	A	A	A	-	T	C	T	T	G	G	T	-	A	T	C	-	T	C	T	-	A	C	A	C	-	A	-	-	A	A	G	A	C	A	-
IT_Run19_C_lathami_A75H152_584VN_01230_03141	No. 236	1	G	C	C	-	T	A	G	C	C	-	C	T	A	A	A	-	T	C	T	T	G	G	T	-	A	T	C	T	T	C	T	-	A	C	A	C	A	A	-	-	A	A	G	A	C	A	C
IT_Run19_C_lathami_A75H152_584VN_01231_00364	No. 237	1	G	C	C	-	T	A	G	C	C	-	C	T	A	A	A	-	T	C	T	T	G	G	T	-	A	T	C	T	T	C	T	-	A	C	A	C	-	A	-	-	A	A	G	A	C	A	C
IT_Run19_C_lathami_A75H152_584VN_01234_00728	No. 238	1	G	C	C	-	T	A	G	C	C	-	C	T	A	A	A	-	T	C	T	T	G	G	T	-	A	T	C	T	T	C	T	-	A	C	A	C	-	A	-	-	A	A	G	A	C	A	C
IT_Run19_C_lathami_A75H152_584VN_01240_02523	No. 239	1	G	C	C	-	T	A	G	C	C	-	C	T	A	A	A	-	T	C	T	T	G	G	T	-	A	T	C	T	T	C	T	-	A	C	A	C	-	A	-	-	A	A	G	A	C	A	C
IT_Run19_C_lathami_A75H152_584VN_01247_01593	No. 240	1	G	C	C	-	T	A	G	C	C	-	C	T	A	A	A	-	T	C	T	T	G	G	T	-	A	T	C	T	T	C	T	-	A	C	A	C	-	A	-	-	A	A	G	A	C	A	C
IT_Run19_C_lathami_A75H152_584VN_01250_00173	No. 241	1	G	C	C	-	T	A	G	C	C	-	C	T	A	A	A	-	T	C	T	T	G	G	T	-	A	T	C	T	T	C	T	-	A	C	A	C	-	A	-	-	A	A	G	A	C	A	-
IT_Run19_C_lathami_A75H152_584VN_01254_00965	No. 242	1	G	C	C	-	T	A	G	C	C	-	C	T	A	A	A	-	T	C	T	T	G	G	T	-	A	T	C	T	T	C	T	-	A	C	A	C	-	A	-	-	A	A	G	A	C	A	C
IT_Run19_C_lathami_A75H152_584VN_01262_03070	No. 243	1	G	C	C	-	T	A	G	C	C	-	C	T	A	A	A	-	T	C	T	T	G	G	T	-	A	T	C	T	T	C	T	-	A	C	A	C	-	A	-	-	A	A	G	A	C	A	C
IT_Run19_C_lathami_A75H152_584VN_01268_00616	No. 244	1	G	C	C	-	T	A	G	C	C	-	C	T	A	A	A	-	T	C	T	T	G	G	T	-	A	T	C	T	T	C	T	-	A	C	A	C	-	A	-	-	A	A	G	A	C	A	C
IT_Run19_C_lathami_A75H152_584VN_01282_00513	No. 245	1	G	C	C	-	T	A	G	C	C	-	C	T	A	A	A	-	T	C	T	T	G	G	T	-	A	T	C	T	T	C	T	-	A	C	A	C	-	A	-	-	A	A	G	A	C	A	C
IT_Run19_C_lathami_A75H152_584VN_01303_00483	No. 246	1	G	C	C	-	T	A	G	C	C	-	C	T	A	A	A	-	T	C	T	T	G	G	T	-	A	T	C	T	T	C	T	-	A	C	A	C	-	A	-	-	A	A	G	A	C	A	C
IT_Run19_C_lathami_A75H152_584VN_01305_01399	No. 247	1	G	C	C	-	T	A	G	C	C	-	C	T	A	A	A	-	T	C	T	T	G	G	T	-	A	T	C	T	T	C	T	-	A	C	A	C	-	A	-	-	A	A	G	A	C	A	C
IT_Run19_C_lathami_A75H152_584VN_01307_02556	No. 248	1	G	C	C	-	T	A	G	C	C	-	C	T	A	A	A	-	T	C	T	T	G	G	T	-	A	T	C	T	T	C	T	-	A	C	A	C	-	A	-	-	A	A	G	A	C	A	C
IT_Run19_C_lathami_A75H152_584VN_01309_03079	No. 249	1	G	C	C	-	T	A	G	C	C	-	C	T	A	A	A	-	T	C	T	T	G	G	T	-	A	T	C	T	T	C	T	-	A	C	A	C	-	A	-	-	A	A	G	A	C	A	C
IT_Run19_C_lathami_A75H152_584VN_01311_01376	No. 250	1	G	C	C	-	T	A	G	C	C	-	C	T	A	A	A	-	T	C	T	T	G	G	T	-	A	T	C	T	T	C	T	-	A	C	A	C	-	A	-	-	A	A	G	A	C	A	C
IT_Run19_C_lathami_A75H152_584VN_01319_01087	No. 251	1	G	C	C	-	T	A	G	C	C	-	C	T	A	A	A	-	T	C	T	T	G	G	T	-	A	T	C	T	T	C	T	-	A	C	A	C	-	A	-	-	A	A	G	A	C	A	C
IT_Run19_C_lathami_A75H152_584VN_01320_01038	No. 252	1	G	C	C	-	T	A	G	C	C	-	C	T	A	A	A	-	T	C	T	T	G	G	T	-	A	T	C	T	T	C	T	-	A	C	A	C	-	A	-	-	A	A	G	A	C	A	C
IT_Run19_C_lathami_A75H152_584VN_01329_00941	No. 253	1	G	C	C	-	T	A	G	C	C	-	C	T	A	A	A	-	T	C	T	T	G	G	T	-	A	T	C	T	T	C	T	-	A	C	A	C	-	A	-	-	A	A	G	A	C	A	C
IT_Run19_C_lathami_A75H152_584VN_01329_01464	No. 254	1	G	C	C	-	T	A	G	C	C	-	C	T	A	A	A	-	T	C	T	T	G	G	T	-	A	T	C	T	T	C	T	-	A	C	A	C	-	A	-	-	A	A	G	A	C	A	C
IT_Run19_C_lathami_A75H152_584VN_01342_00824	No. 255	1	G	C	C	-	T	A	G	C	C	-	C	T	A	A	A	-	T	C	T	T	G	G	T	-	A	T	C	T	T	C	T	-	A	C	A	C	-	A	-	-	A	A	A	A	C	A	C
IT_Run19_C_lathami_A75H152_584VN_01350_02169	No. 256	1	G	C	C	-	T	A	G	C	C	-	C	T	A	A	A	-	T	C	T	T	G	G	T	-	A	T	C	T	T	C	T	-	A	C	A	C	-	A	-	-	A	A	G	A	C	A	C
IT_Run19_C_lathami_A75H152_584VN_01354_02002	No. 257	1	G	C	C	-	T	A	G	C	C	-	C	T	A	A	A	-	T	C	T	T	G	G	T	-	A	T	C	T	T	C	T	-	A	C	A	C	-	A	-	-	A	A	G	A	C	A	C
IT_Run19_C_lathami_A75H152_584VN_01361_02863	No. 258	1	G	C	C	-	T	A	G	C	C	-	C	T	A	A	A	-	T	C	T	T	G	G	T	-	A	T	C	T	T	C	T	-	A	C	A	C	-	A	-	-	A	A	G	A	C	A	C
IT_Run19_C_lathami_A75H152_584VN_01363_02666	No. 259	1	G	C	C	-	T	A	G	C	C	-	C	T	A	A	A	-	T	C	T	T	G	G	T	-	A	T	C	T	T	C	T	-	A	C	A	C	-	A	-	-	A	A	G	A	C	A	C
IT_Run19_C_lathami_A75H152_584VN_01367_01022	No. 260	1	G	C	C	-	T	A	G	C	C	-	C	T	A	A	A	-	T	C	T	T	G	G	T	-	A	T	C	T	T	C	T	-	A	C	A	C	-	A	-	-	A	A	G	A	C	A	C
IT_Run19_C_lathami_A75H152_584VN_01370_03103	No. 261	1	G	C	C	-	T	A	G	C	C	-	C	T	A	A	A	-	T	C	T	T	G	G	T	-	A	T	C	T	T	C	T	-	A	C	A	C	-	A	-	-	A	A	G	A	C	A	-
IT_Run19_C_lathami_A75H152_584VN_01371_00467	No. 262	1	G	C	C	-	T	A	G	C	C	-	C	T	A	A	A	-	T	C	T	T	G	G	T	-	A	T	C	T	T	C	T	-	A	C	A	C	-	A	-	-	A	A	G	A	C	A	C
IT_Run19_C_lathami_A75H152_584VN_01375_03132	No. 263	1	G	C	C	-	T	A	G	C	C	-	C	T	A	A	A	-	T	C	T	T	G	G	T	-	A	C	C	T	T	C	T	-	A	C	A	C	-	A	-	-	A	A	G	A	C	A	C
IT_Run19_C_lathami_A75H152_584VN_01376_01808	No. 264	1	G	C	C	-	T	A	G	C	C	-	C	T	A	A	A	-	T	C	T	T	G	G	T	-	A	T	C	T	T	C	T	-	A	C	A	C	-	A	-	-	A	A	G	A	C	A	C
IT_Run19_C_lathami_A75H152_584VN_01379_01711	No. 265	1	G	C	C	-	T	A	G	C	C	-	C	T	A	A	A	-	T	C	T	T	G	G	T	-	A	T	C	T	T	C	T	-	A	C	A	C	-	A	-	-	A	A	G	A	C	A	C
IT_Run19_C_lathami_A75H152_584VN_01383_01299	No. 266	1	G	C	C	-	T	A	G	C	C	-	C	T	A	A	A	-	T	C	T	T	G	G	T	-	A	T	C	T	T	C	T	-	A	C	A	C	-	A	-	-	A	A	G	A	C	A	C
IT_Run19_C_lathami_A75H152_584VN_01389_00926	No. 267	1	G	C	C	-	T	A	G	C	C	-	C	T	A	A	A	-	T	C	T	T	G	G	T	-	A	T	C	T	T	C	T	-	A	C	A	C	-	A	-	-	A	A	G	A	C	A	-
IT_Run19_C_lathami_A75H152_584VN_01392_02664	No. 268	1	G	C	C	-	T	A	G	C	C	-	C	T	A	A	A	-	T	C	T	T	G	G	T	-	A	T	C	T	T	C	T	-	A	C	A	C	-	A	-	-	A	A	G	A	C	A	C
IT_Run19_C_lathami_A75H152_584VN_01416_01179	No. 269	1	G	C	C	-	T	A	G	C	C	-	C	T	A	A	A	-	T	C	T	T	G	G	T	-	A	T	C	T	T	C	T	-	A	C	A	C	-	A	-	-	A	A	G	A	C	A	C
IT_Run19_C_lathami_A75H152_584VN_01422_02106	No. 270	1	G	C	C	-	T	A	G	C	C	-	C	T	A	A	A	-	T	C	T	T	G	G	T	-	A	T	C	T	T	C	T	-	A	C	A	C	-	A	-	-	A	A	G	A	C	A	C
IT_Run19_C_lathami_A75H152_584VN_01430_00220	No. 271	1	G	C	C	-	T	A	G	C	C	-	C	T	A	A	A	-	T	C	T	T	G	G	T	-	A	T	C	T	T	C	T	-	A	C	A	C	-	A	-	-	A	A	G	A	C	A	C
IT_Run19_C_lathami_A75H152_584VN_01437_03301	No. 272	1	G	C	C	-	T	A	G	C	C	-	C	T	A	A	A	-	T	C	T	T	G	G	T	-	A	T	C	T	T	C	T	-	A	T	A	C	-	A	-	-	A	A	G	A	C	A	C
IT_Run19_C_lathami_A75H152_584VN_01469_00634	No. 273	1	G	C	C	-	T	A	G	C	C	-	C	T	A	A	A	-	T	C	T	T	G	G	T	-	A	T	C	T	T	C	T	-	A	C	A	C	-	A	-	-	A	A	G	A	C	A	C
IT_Run19_C_lathami_A75H152_584VN_01482_00613	No. 274	1	G	C	C	-	T	A	G	C	C	-	C	T	A	A	A	-	T	C	T	T	G	G	T	-	A	T	C	T	T	C	T	-	A	C	A	C	-	A	-	-	A	A	G	A	C	A	C
IT_Run19_C_lathami_A75H152_584VN_01483_02974	No. 275	1	G	C	C	-	T	A	G	C	C	-	C	T	A	A	A	-	T	C	T	T	G	G	T	-	A	T	C	T	T	C	T	-	A	C	A	C	-	A	-	-	A	A	G	A	C	A	C
IT_Run19_C_lathami_A75H152_584VN_01490_01071	No. 276	1	G	C	C	-	T	A	G	C	C	-	C	T	A	A	A	-	T	C	T	T	G	G	T	-	A	T	C	T	T	C	T	-	A	C	A	C	-	A	-	-	A	A	G	A	C	A	C
IT_Run19_C_lathami_A75H152_584VN_01508_01325	No. 277	1	G	C	C	-	T	A	G	C	C	-	C	T	A	A	A	-	T	C	T	T	G	G	T	-	A	T	C	T	T	C	T	-	A	C	A	C	-	A	-	-	A	A	G	A	C	A	C
IT_Run19_C_lathami_A75H152_584VN_01508_01707	No. 278	1	G	C	C	-	T	A	G	C	C	-	C	T	A	A	A	-	T	C	T	T	G	G	T	-	A	T	C	T	T	C	T	-	A	C	A	C	-	A	-	-	A	A	G	A	C	A	C
IT_Run19_C_lathami_A75H152_584VN_01520_02063	No. 279	1	G	C	C	-	T	A	G	C	C	-	C	T	A	A	A	-	T	C	T	T	G	G	T	-	A	T	C	T	T	C	T	-	A	C	A	C	-	A	-	-	A	A	G	A	C	A	C
IT_Run19_C_lathami_A75H152_584VN_01547_02051	No. 280	1	G	C	C	-	T	A	G	C	C	-	C	T	A	A	A	-	T	C	T	T	G	G	T	-	A	T	C	T	T	C	T	-	A	C	A	C	-	A	-	-	A	A	G	A	C	A	-
IT_Run19_C_lathami_A75H152_584VN_01547_02282	No. 281	1	G	C	C	-	T	A	G	C	C	-	C	T	A	A	A	-	T	C	T	T	G	G	T	-	A	T	C	T	T	C	T	-	A	C	A	C	-	A	-	-	A	A	G	A	C	A	C
IT_Run19_C_lathami_A75H152_584VN_01551_02670	No. 282	1	G	C	C	-	T	A	G	C	C	-	C	T	A	A	A	-	T	C	T	T	G	G	T	-	A	T	C	T	T	C	T	-	A	C	A	C	-	A	-	-	A	A	G	A	C	A	C
IT_Run19_C_lathami_A75H152_584VN_01588_02308	No. 283	1	G	C	C	-	T	A	G	C	C	-	C	T	A	A	A	-	T	C	T	T	G	G	T	-	A	T	C	T	T	C	T	-	A	C	A	C	-	A	-	-	A	A	G	A	C	A	C
IT_Run19_C_lathami_A75H152_584VN_01594_00857	No. 284	1	G	C	C	-	T	A	G	C	C	-	C	T	A	A	A	-	T	C	T	T	G	G	T	-	A	T	C	T	T	C	T	-	A	C	A	C	-	A	-	-	A	A	G	A	C	A	C
IT_Run19_C_lathami_A75H152_584VN_01594_00982	No. 285	1	G	C	C	-	T	A	G	C	C	-	C	T	A	A	A	-	T	C	T	T	G	G	T	-	A	T	C	T	T	C	T	-	A	C	A	C	-	A	-	-	A	A	G	A	C	A	C
IT_Run19_C_lathami_A75H152_584VN_01611_00736	No. 286	1	G	C	C	-	T	A	G	C	C	-	C	T	A	A	A	-	T	C	T	T	G	G	T	-	A	T	C	T	T	C	T	-	A	C	A	C	-	A	-	-	A	A	G	A	C	A	C
IT_Run19_C_lathami_A75H152_584VN_01612_01214	No. 287	1	G	C	C	-	T	A	G	C	C	-	C	T	A	A	A	-	T	C	T	T	G	G	T	-	A	T	C	T	T	C	T	-	A	C	A	C	-	A	-	-	A	A	G	A	C	A	C
IT_Run19_C_lathami_A75H152_584VN_01614_02236	No. 288	1	G	C	C	-	T	A	G	C	C	-	C	T	A	A	A	-	T	C	T	T	G	G	T	-	A	T	C	T	T	C	T	-	A	C	A	C	-	A	-	-	A	A	G	A	C	A	C
IT_Run19_C_lathami_A75H152_584VN_01618_01868	No. 289	1	G	C	C	-	T	A	G	C	C	-	C	T	A	A	A	-	T	C	T	T	G	G	T	-	A	T	C	T	T	C	T	-	A	C	A	C	-	A	-	-	A	A	G	A	C	A	C
IT_Run19_C_lathami_A75H152_584VN_01625_02124	No. 290	1	G	C	C	-	T	A	G	C	C	-	C	T	A	A	A	-	T	C	T	T	G	G	T	-	A	T	C	T	T	C	T	-	A	C	A	C	-	A	-	-	A	A	G	A	C	A	C
IT_Run19_C_lathami_A75H152_584VN_01626_01547	No. 291	1	G	C	C	-	T	A	G	C	C	-	C	T	A	A	A	-	T	C	T	T	G	G	T	-	A	T	C	T	T	C	T	-	A	C	A	C	-	A	-	-	A	A	G	A	C	A	C
IT_Run19_C_lathami_A75H152_584VN_01637_01585	No. 292	1	G	C	C	-	T	A	G	C	C	-	C	T	A	A	A	-	T	C	T	T	G	G	T	-	A	T	C	T	T	C	T	-	A	C	A	C	-	A	-	-	A	A	G	A	C	A	C
IT_Run19_C_lathami_A75H152_584VN_01641_01763	No. 293	1	G	C	C	-	T	A	G	C	C	-	C	T	A	A	A	-	T	C	T	T	G	G	T	-	A	T	C	T	T	C	T	-	A	C	A	C	-	A	-	-	A	A	G	A	C	A	C
IT_Run19_C_lathami_A75H152_584VN_01643_02944	No. 294	1	G	C	C	-	T	A	G	C	C	-	C	T	A	A	A	-	T	C	T	T	G	G	T	-	A	T	C	T	T	C	T	-	A	C	A	C	-	A	-	-	A	A	G	A	C	A	C
IT_Run19_C_lathami_A75H152_584VN_01649_02656	No. 295	1	G	C	C	-	T	A	G	C	C	-	C	T	A	A	A	-	T	C	T	T	G	G	T	-	A	T	C	T	T	C	T	-	A	C	A	C	-	A	-	-	A	A	G	A	C	A	C
IT_Run19_C_lathami_A75H152_584VN_01666_00467	No. 296	1	G	C	C	-	T	A	G	C	C	-	C	T	A	A	A	-	T	C	T	T	G	G	T	-	A	T	C	T	T	C	T	-	A	C	A	C	-	A	-	-	A	A	G	A	C	A	-
IT_Run19_C_lathami_A75H152_584VN_01670_01515	No. 297	1	G	C	C	-	T	A	G	C	C	-	C	T	A	A	A	-	T	C	T	T	G	G	T	-	A	T	C	T	T	C	T	-	A	C	A	C	-	A	-	-	A	A	G	A	C	A	C
IT_Run19_C_lathami_A75H152_584VN_01692_02310	No. 298	1	G	C	C	-	T	A	G	C	C	-	C	T	A	A	A	-	T	C	T	T	G	G	T	-	A	T	C	T	T	C	T	-	A	C	A	C	-	A	-	-	A	A	G	A	C	A	C
IT_Run19_C_lathami_A75H152_584VN_01707_02735	No. 299	1	G	C	C	-	T	A	G	C	C	-	C	T	A	A	A	-	T	C	T	T	G	G	T	-	A	T	C	T	T	C	T	-	A	C	A	C	-	A	-	-	A	A	G	A	C	A	C
IT_Run19_C_lathami_A75H152_584VN_01719_03038	No. 300	1	G	C	C	-	T	A	G	C	C	-	C	T	A	A	A	-	T	C	T	T	G	G	T	-	A	T	C	T	T	C	T	-	A	C	A	C	-	A	-	-	A	A	G	A	C	A	C
IT_Run19_C_lathami_A75H152_584VN_01731_00767	No. 301	1	G	C	C	-	T	A	G	C	C	-	C	T	A	A	A	-	T	C	T	T	G	G	T	-	A	T	C	T	T	C	T	-	A	C	A	C	-	A	-	-	A	A	G	A	C	A	C
IT_Run19_C_lathami_A75H152_584VN_01734_02607	No. 302	1	G	C	C	-	T	A	G	C	C	T	C	T	A	A	A	-	T	C	T	T	G	G	T	-	A	T	C	T	T	C	T	-	A	C	A	C	-	A	-	-	A	A	G	A	C	A	C
IT_Run19_C_lathami_A75H152_584VN_01737_03152	No. 303	1	G	C	C	-	T	A	G	C	C	-	C	T	A	A	A	-	T	C	T	T	G	G	T	-	A	T	C	T	T	C	T	-	A	C	A	C	-	A	-	-	A	A	G	A	C	A	C
IT_Run19_C_lathami_A75H152_584VN_01743_02078	No. 304	1	G	C	C	-	T	A	G	C	C	-	C	T	A	A	A	-	T	C	T	T	G	G	T	-	A	T	C	T	T	C	T	-	A	C	A	C	-	A	-	-	A	A	G	A	C	A	C
IT_Run19_C_lathami_A75H152_584VN_01745_02380	No. 305	1	G	C	C	-	T	A	G	C	C	-	C	T	A	A	A	-	T	C	T	T	G	G	T	-	A	T	C	T	T	C	T	-	A	C	A	C	-	A	-	-	A	A	G	A	C	A	C
IT_Run19_C_lathami_A75H152_584VN_01755_00624	No. 306	1	G	C	C	-	T	A	G	C	C	-	C	T	A	A	A	-	T	C	T	T	G	G	T	-	A	T	C	T	T	C	T	-	A	C	A	C	-	A	-	-	A	A	G	A	C	A	C
IT_Run19_C_lathami_A75H152_584VN_01756_01616	No. 307	1	G	C	C	-	T	A	G	C	C	-	C	T	A	A	A	-	T	C	T	T	G	G	T	-	A	T	C	T	T	C	T	-	A	C	A	C	-	A	-	-	A	A	G	A	C	A	C
IT_Run19_C_lathami_A75H152_584VN_01759_01519	No. 308	1	G	C	C	-	T	A	G	C	C	-	C	T	A	A	A	-	T	C	T	T	G	G	T	-	A	T	C	T	T	C	T	-	A	C	A	C	-	A	-	-	A	A	G	A	C	A	C
IT_Run19_C_lathami_A75H152_584VN_01764_01819	No. 309	1	G	C	C	-	T	A	G	C	C	-	C	T	A	A	A	-	T	C	T	T	G	G	T	-	A	T	C	T	T	C	T	-	A	C	A	C	-	A	-	-	A	A	G	A	C	A	C
IT_Run19_C_lathami_A75H152_584VN_01767_00985	No. 310	1	G	C	C	-	T	A	G	C	C	-	C	T	A	A	A	-	T	C	T	T	G	G	T	-	A	T	C	T	T	C	T	-	A	C	A	C	-	A	-	-	A	A	G	A	C	A	C
IT_Run19_C_lathami_A75H152_584VN_01777_00784	No. 311	1	G	C	C	-	T	A	G	C	C	-	C	T	A	A	A	-	T	C	T	T	G	G	T	-	A	T	C	T	T	C	T	-	A	C	A	C	-	A	-	-	A	A	G	A	C	A	C
IT_Run19_C_lathami_A75H152_584VN_01786_02764	No. 312	1	G	C	C	-	T	A	G	C	C	-	C	T	A	A	A	-	T	C	T	T	G	G	T	-	A	T	C	T	T	C	T	-	A	C	A	C	-	A	-	-	A	A	G	A	C	A	C
IT_Run19_C_lathami_A75H152_584VN_01788_03257	No. 313	1	G	C	C	C	T	A	G	C	C	-	C	T	A	A	A	-	T	C	T	T	G	G	T	-	A	T	C	T	T	C	T	-	A	C	A	C	-	A	-	-	A	A	G	A	C	A	C
IT_Run19_C_lathami_A75H152_584VN_01797_02922	No. 314	1	G	C	C	-	T	A	G	C	C	-	C	T	A	A	A	-	T	C	T	T	G	G	T	-	A	T	C	T	T	C	T	-	A	C	A	C	-	A	-	-	A	A	G	A	C	A	C
IT_Run19_C_lathami_A75H152_584VN_01821_01995	No. 315	1	G	C	C	-	T	A	G	C	C	-	C	T	A	A	A	-	T	C	T	T	G	G	T	-	A	T	C	T	T	C	T	-	A	C	A	C	-	A	-	-	A	A	G	A	C	A	C
IT_Run19_C_lathami_A75H152_584VN_01834_00681	No. 316	1	G	C	C	-	T	A	G	C	C	-	C	T	A	A	A	-	T	C	T	T	G	G	T	-	A	T	C	T	T	C	T	-	A	C	A	C	-	A	-	-	A	A	G	A	C	A	C
IT_Run19_C_lathami_A75H152_584VN_01844_02009	No. 317	1	G	C	C	-	T	A	G	C	C	-	C	T	A	A	A	-	T	C	T	T	G	G	T	-	A	T	C	T	T	C	T	-	A	C	A	C	-	A	-	-	A	A	G	A	C	A	-
IT_Run19_C_lathami_A75H152_584VN_01849_03107	No. 318	1	G	C	C	-	T	A	G	C	C	-	C	T	A	A	A	-	T	C	T	T	G	G	T	-	A	T	C	T	T	C	T	-	A	C	A	C	-	A	-	-	A	A	G	A	C	A	C
IT_Run19_C_lathami_A75H152_584VN_01911_01102	No. 319	1	G	C	C	-	T	A	G	C	C	-	C	T	A	A	A	-	T	C	T	T	G	G	T	-	A	T	C	T	T	C	T	-	A	C	A	C	-	A	-	-	A	A	G	A	C	A	C
IT_Run19_C_lathami_A75H152_584VN_01914_00775	No. 320	1	G	C	C	-	T	A	G	C	C	-	C	T	A	A	A	-	T	C	T	T	G	G	T	-	A	T	C	T	T	C	T	-	A	C	A	C	-	A	-	-	A	A	G	A	C	A	C
IT_Run19_C_lathami_A75H152_584VN_01921_00749	No. 321	1	G	C	C	-	T	A	G	C	C	-	C	T	A	A	A	-	T	C	T	T	G	G	T	-	A	T	C	T	T	C	T	-	A	C	A	C	-	A	-	-	A	A	G	A	C	A	C
IT_Run19_C_lathami_A75H152_584VN_01930_01187	No. 322	1	G	C	C	-	T	A	G	C	C	-	C	T	A	A	A	-	T	C	T	T	G	G	T	-	A	T	C	T	T	C	T	-	A	C	A	C	-	A	-	-	A	A	G	A	C	A	C
IT_Run19_C_lathami_A75H152_584VN_01949_03006	No. 323	1	G	C	C	-	T	A	G	C	C	-	C	T	A	A	A	-	T	C	T	T	G	G	T	-	A	T	C	T	T	C	T	-	A	C	A	C	-	A	-	-	A	A	G	A	C	A	C
IT_Run19_C_lathami_A75H152_584VN_01950_01565	No. 324	1	G	C	C	-	T	A	G	C	C	-	C	T	A	A	A	-	T	C	T	T	G	G	T	-	A	T	C	T	T	C	T	-	A	C	A	C	-	A	-	-	A	A	G	A	C	A	C
IT_Run19_C_lathami_A75H152_584VN_01956_02113	No. 325	1	G	C	C	-	T	A	G	C	C	-	C	T	A	A	A	-	T	C	T	T	G	G	T	-	A	T	C	T	T	C	T	-	A	C	A	C	-	A	-	-	A	A	G	A	C	A	C
IT_Run19_C_lathami_A75H152_584VN_01959_01135	No. 326	1	G	C	C	-	T	A	G	C	C	-	C	T	A	A	A	-	T	C	T	T	G	G	T	-	A	T	C	T	T	C	T	-	A	C	A	C	-	A	-	-	A	A	G	A	C	A	C
IT_Run19_C_lathami_A75H152_584VN_01961_00961	No. 327	1	G	C	C	-	T	A	G	C	C	-	C	T	A	A	A	-	T	C	T	T	G	G	T	-	A	T	C	T	T	C	T	-	A	C	A	C	-	A	-	-	A	A	G	A	C	A	C
IT_Run19_C_lathami_A75H152_584VN_01963_01290	No. 328	1	G	C	C	-	T	A	G	C	C	-	C	T	A	A	A	-	T	C	T	T	G	G	T	-	A	T	C	T	T	C	T	-	A	C	A	C	-	A	-	-	A	A	G	A	C	A	C
IT_Run19_C_lathami_A75H152_584VN_01967_02831	No. 329	1	G	C	C	-	T	A	G	C	C	-	C	T	A	A	A	-	T	C	T	T	G	G	T	-	A	T	C	T	T	C	T	-	A	C	A	C	-	A	-	-	A	A	G	A	C	A	C
IT_Run19_C_lathami_A75H152_584VN_01970_01929	No. 330	1	G	C	C	-	T	A	G	C	C	-	C	T	A	A	A	-	T	C	T	T	G	G	T	-	A	T	C	T	T	C	T	-	A	C	A	C	-	A	-	-	A	A	G	A	C	A	C
IT_Run19_C_lathami_A75H152_584VN_01988_01701	No. 331	1	G	C	C	-	T	A	G	C	C	-	C	T	A	A	A	-	T	C	T	T	G	G	T	-	A	T	C	T	T	C	T	-	A	C	A	C	-	A	-	-	A	A	G	A	C	A	C
IT_Run19_C_lathami_A75H152_584VN_02001_01479	No. 332	1	G	C	C	-	T	A	G	C	C	-	C	T	A	A	A	-	T	C	T	T	G	G	T	-	A	T	C	T	T	C	T	-	A	C	A	C	-	A	-	-	A	A	G	A	C	A	C
IT_Run19_C_lathami_A75H152_584VN_02003_02345	No. 333	1	G	C	C	-	T	A	G	C	C	-	C	T	A	A	A	-	T	C	T	T	G	G	T	-	A	T	C	T	T	C	T	-	A	C	A	C	-	A	-	-	A	A	G	A	C	A	C
IT_Run19_C_lathami_A75H152_584VN_02006_01581	No. 334	1	G	C	C	-	T	A	G	C	C	-	C	T	A	A	A	-	T	C	T	T	G	G	T	-	A	T	C	T	T	C	T	-	A	C	A	C	-	A	-	-	A	A	G	A	C	A	C
IT_Run19_C_lathami_A75H152_584VN_02006_02031	No. 335	1	G	C	C	-	T	A	G	C	C	-	C	T	A	A	A	-	T	C	T	T	G	G	T	-	A	T	C	T	T	C	T	-	A	C	A	C	-	A	-	-	A	A	G	A	C	A	C
IT_Run19_C_lathami_A75H152_584VN_02014_03160	No. 336	1	G	C	C	-	T	A	G	C	C	-	C	T	A	A	A	-	T	C	T	T	G	G	T	-	A	T	C	T	T	C	T	-	A	C	A	C	-	A	-	-	A	A	G	A	C	A	C
IT_Run19_C_lathami_A75H152_584VN_02021_01700	No. 337	1	G	C	C	-	T	A	G	C	C	-	C	T	A	A	A	-	T	C	T	T	G	G	T	-	A	T	C	T	T	C	T	-	A	C	A	C	A	A	-	-	A	A	G	A	C	A	C
IT_Run19_C_lathami_A75H152_584VN_02041_02963	No. 338	1	G	C	C	-	T	A	G	C	C	-	C	T	A	A	A	-	T	C	T	T	G	G	T	-	A	T	C	T	T	C	T	-	A	C	A	C	-	A	-	-	A	A	G	A	C	A	C
IT_Run19_C_lathami_A75H152_584VN_02047_02312	No. 339	1	G	C	C	-	T	A	G	C	C	-	C	T	A	A	A	C	T	C	T	T	G	G	T	-	A	T	C	T	T	C	T	-	A	C	A	C	-	A	-	-	A	A	G	A	C	A	C
IT_Run19_C_lathami_A75H152_584VN_02050_02672	No. 340	1	G	C	C	-	T	A	G	C	C	-	C	T	A	A	A	-	T	C	T	T	G	G	T	-	A	T	C	T	T	C	T	-	A	C	A	C	-	A	-	-	A	A	G	A	C	A	C
IT_Run19_C_lathami_A75H152_584VN_02079_01381	No. 341	1	G	C	C	-	T	A	G	C	C	-	C	T	A	A	A	-	T	C	T	T	G	G	T	-	A	T	C	T	T	C	T	-	A	C	A	C	-	A	-	-	A	A	G	A	C	A	C
IT_Run19_C_lathami_A75H152_584VN_02094_01203	No. 342	1	G	C	C	-	T	A	G	C	C	-	C	T	A	A	A	-	T	C	T	T	G	G	T	-	A	T	C	T	T	C	T	-	A	C	A	C	-	A	-	-	A	A	G	A	C	A	C
IT_Run19_C_lathami_A75H152_584VN_02110_01613	No. 343	1	G	C	C	-	T	A	G	C	C	-	C	T	A	A	A	-	T	C	T	T	G	G	T	-	A	T	C	T	T	C	T	-	A	C	A	C	-	A	-	-	A	A	G	A	C	A	C
[truncated: 229 more columns]
