# Supplementary material for: From Benchtop to Desktop: Important Considerations when Designing Amplicon Sequencing Workflows
Source: PLoS One. 2015 Apr 22;10(4):e0124671. doi: 10.1371/journal.pone.0124671 (PMC4406758; doi:10.1371/journal.pone.0124671)
Supplement: S2 File — (XLS) [file pone.0124671.s003.xls]

## Sheet: MEGA Output
Title: MB1882_16SMam_Pooled_Final_OTUs_1 alignment
Description
Analysis
Analysis ---------------------- Distance Estimation
Scope ------------------------- Pairs of taxa
Estimate Variance
Variance Estimation Method ---- Bootstrap method
No. of Bootstrap Replications - 500
Substitution Model
Substitutions Type ------------ Nucleotide
Model/Method ------------------ Kimura 2-parameter model
Substitutions to Include ------ d: Transitions + Transversions
Rates and Patterns
Rates among Sites ------------- Uniform rates
Pattern among Lineages -------- Same (Homogeneous)
Data Subset to Use
Gaps/Missing Data Treatment --- Complete deletion
No. of Sites : 85
d : Estimate
S.E : Standard error
[ 1] #MB1882_16SMam_HNJLAFY01BCU5A_size_549
[ 2] #MB1882_16SMam_KN8MJ_17_298_size_29
[ 3] #MB1882_16SMam_HNJLAFY01BWLVQ_size_19
[ 4] #MB1882_16SMam_HNJLAFY01BQTD1_size_13
[ 5] #MB1882_16SMam_HNJLAFY01AOV2U_size_5
[ 6] #MB1882_16SMam_HNJLAFY01BIGRI_size_10
[ 7] #MB1882_16SMam_KN8MJ_252_958_size_6
[ 8] #MB1882_16SMam_HNJLAFY01AUKR2_size_217
[ 9] #MB1882_16SMam_KN8MJ_697_897_size_62
[10] #MB1882_16SMam_KN8MJ_282_129_size_16
[11] #MB1882_16SMam_HNJLAFY01A3530_size_6
[12] #MB1882_16SMam_HNJLAFY01A2UYM_size_58
[13] #MB1882_16SMam_HNJLAFY01BYC1W_size_19
[14] #MB1882_16SMam_HNJLAFY01AKNH9_size_24
[15] #MB1882_16SMam_HNJLAFY01AKHZD_size_3
[ 1 2 3 4 5 6 7 8 9 10 11 12 13 14 15 ]
[ 1]
[ 2] 0.000
[ 3] 0.024 0.024
[ 4] 0.024 0.024 0.049
[ 5] 0.024 0.024 0.049 0.049
[ 6] 0.024 0.024 0.049 0.049 0.049
[ 7] 0.024 0.024 0.049 0.049 0.049 0.049
[ 8] 0.128 0.128 0.157 0.157 0.157 0.142 0.128
[ 9] 0.187 0.187 0.219 0.219 0.219 0.203 0.186 0.143
[10] 0.171 0.171 0.203 0.203 0.203 0.187 0.171 0.101 0.037
[11] 0.186 0.186 0.218 0.218 0.218 0.202 0.186 0.142 0.049 0.036
[12] 0.250 0.250 0.285 0.285 0.285 0.267 0.249 0.142 0.158 0.114 0.157
[13] 0.250 0.250 0.285 0.285 0.285 0.267 0.249 0.142 0.158 0.114 0.157 0.000
[14] 0.267 0.267 0.303 0.303 0.303 0.250 0.266 0.218 0.205 0.158 0.204 0.129 0.129
[15] 0.444 0.444 0.421 0.444 0.444 0.421 0.464 0.377 0.396 0.336 0.395 0.398 0.398 0.377
Table. Estimates of Evolutionary Divergence between Sequences
The number of base substitutions per site from between sequences are shown. Analyses were conducted using the Kimura 2-parameter model [1]. The analysis involved 15 nucleotide sequences. All positions containing gaps and missing data were eliminated. There were a total of 85 positions in the final dataset. Evolutionary analyses were conducted in MEGA5 [2].
1. Kimura M. (1980). A simple method for estimating evolutionary rate of base substitutions through comparative studies of nucleotide sequences. Journal of Molecular Evolution 16:111-120.
2. Tamura K., Peterson D., Peterson N., Stecher G., Nei M., and Kumar S. (2011). MEGA5: Molecular Evolutionary Genetics Analysis using Maximum Likelihood, Evolutionary Distance, and Maximum Parsimony Methods. Molecular Biology and Evolution (In Press).
Disclaimer: Although utmost care has been taken to ensure the correctness of the caption, the caption text is provided "as is" without any warranty of any kind. Authors advise the user to carefully check the caption prior to its use for any purpose and report any errors or problems to the authors immediately (www.megasoftware.net). In no event shall the authors and their employers be liable for a…

## Sheet: DTU analysis
	1	2	3	4	5	6	7	8	9	10	11	12	13	14	15
[ 1] #MB1882_16SMam_HNJLAFY01BCU5A_size_549
[ 2] #MB1882_16SMam_KN8MJ_17_298_size_29	0
[ 3] #MB1882_16SMam_HNJLAFY01BWLVQ_size_19	0.024	0.024
[ 4] #MB1882_16SMam_HNJLAFY01BQTD1_size_13	0.024	0.024	0.049
[ 5] #MB1882_16SMam_HNJLAFY01AOV2U_size_5	0.024	0.024	0.049	0.049
[ 6] #MB1882_16SMam_HNJLAFY01BIGRI_size_10	0.024	0.024	0.049	0.049	0.049
[ 7] #MB1882_16SMam_KN8MJ_252_958_size_6	0.024	0.024	0.049	0.049	0.049	0.049
[ 8] #MB1882_16SMam_HNJLAFY01AUKR2_size_217	0.128	0.128	0.157	0.157	0.157	0.142	0.128
[ 9] #MB1882_16SMam_KN8MJ_697_897_size_62	0.187	0.187	0.219	0.219	0.219	0.203	0.186	0.143
[10] #MB1882_16SMam_KN8MJ_282_129_size_16	0.171	0.171	0.203	0.203	0.203	0.187	0.171	0.101	0.037
[11] #MB1882_16SMam_HNJLAFY01A3530_size_6	0.186	0.186	0.218	0.218	0.218	0.202	0.186	0.142	0.049	0.036
[12] #MB1882_16SMam_HNJLAFY01A2UYM_size_58	0.25	0.25	0.285	0.285	0.285	0.267	0.249	0.142	0.158	0.114	0.157
[13] #MB1882_16SMam_HNJLAFY01BYC1W_size_19	0.25	0.25	0.285	0.285	0.285	0.267	0.249	0.142	0.158	0.114	0.157	0
[14] #MB1882_16SMam_HNJLAFY01AKNH9_size_24	0.267	0.267	0.303	0.303	0.303	0.25	0.266	0.218	0.205	0.158	0.204	0.129	0.129
[15] #MB1882_16SMam_HNJLAFY01AKHZD_size_3	0.444	0.444	0.421	0.444	0.444	0.421	0.464	0.377	0.396	0.336	0.395	0.398	0.398	0.377
Percetage difference greater than 3%? 0=YES, 1=No	1
	1
	1
	1
	1
	1
	0
	0
	0
	0
	0
	1
	0
	0
Total number of DTUs:	8
List of DTU names
[ 1] #MB1882_16SMam_HNJLAFY01BCU5A_size_549
[ 8] #MB1882_16SMam_HNJLAFY01AUKR2_size_217
[ 9] #MB1882_16SMam_KN8MJ_697_897_size_62
[10] #MB1882_16SMam_KN8MJ_282_129_size_16
[11] #MB1882_16SMam_HNJLAFY01A3530_size_6
[12] #MB1882_16SMam_HNJLAFY01A2UYM_size_58
[14] #MB1882_16SMam_HNJLAFY01AKNH9_size_24
[15] #MB1882_16SMam_HNJLAFY01AKHZD_size_3
